# Supplementary material for: Network Integrative Genomic and Transcriptomic Analysis of Carbapenem-Resistant Klebsiella pneumoniae Strains Identifies Genes for Antibiotic Resistance and Virulence
Source: mSystems. 2019 May 21;4(4):e00202-19. doi: 10.1128/mSystems.00202-19 (PMC6589436; doi:10.1128/mSystems.00202-19)
Supplement: TABLE S1 [file mSystems.00202-19-st001.xlsx]

## Sheet: TableS1
Table S1. Mutations occurred in the resistant strain (K56, in vivo isolate)
p-value: significance of the expression changes for local subnetwork of each mutated or deleted gene using two-sample K-S test
Locus Tag	Description	Mutation(s)	p-value
KPHS_19620	RNase E	G>T pseudogene (208/2986 nt)	0			compensation changes both meropenem susceptibility and virulence
KPHS_33610	heat shock protein HtpX	del 13,561 bp	0			compensation changes virulence only
KPHS_33490	mannose-specific PTS system protein IID	del 13,561 bp	2e-06			No phenotype changes by compensation
KPHS_33500	hypothetical protein KPHS_33500	del 13,561 bp	2e-06
KPHS_33470	PTS enzyme IIAB, mannose-specific	del 13,561 bp	6.4e-05
KPHS_33480	PTS enzyme IIC, mannose-specific	del 13,561 bp	9e-05
KPHS_33510	hypothetical protein KPHS_33510	del 13,561 bp	0.000141
KPHS_40170	putative prophage large terminase protein	2 bp>CG coding (1172-1173/1770 nt), G>A S420R (AGC>CGT), T>G D403A (GAC>GCC), A>T F398Y (TTT>TAT), T>G S420R (AGC>CGT)	0.000287
KPHS_35540	UDP-glucose 6-dehydrogenase	T>C T105A (ACA>GCG), 2 bp>CA coding (312-313/1167 nt)	0.000512
KPHS_33540	cold-shock protein	del 13,561 bp	0.000706
KPHS_35510	uridine diphosphate galacturonate 4-epimerase	A>T E141D (GAA>GAT), 2 bp>TT coding (393-394/1005 nt)	0.001064
KPHS_33590	IclR family transcriptional regulator	del 13,561 bp	0.003385
KPHS_33600	putative transport protein	del 13,561 bp	0.006749
KPHS_33520	ribosomal RNA large subunit methyltransferase A	del 13,561 bp	0.03713
KPHS_33460	putative transmembrane protein	del 13,561 bp	0.040511
KPHS_10020	bacteriophage P4 DNA primase	T>A T170S (ACC>TCC), C>T A172T (GCG>ACG), 2 bp>CG coding (488-489/2334 nt), A>C A148T (GCT>ACG), 2 bp>TG coding (441-442/2334 nt), C>T G169E (GGG>GAG)	0.076311
KPHS_33560	hypothetical protein KPHS_33560	del 13,561 bp	0.080288
KPHS_35690	polysaccharide export protein	C>A E61D (GAG>GAT), C>T S82N (AGT>AAT)	0.101543
KPHS_22660	hypothetical protein KPHS_22660	A>G Y246C (TAT>TGT)	0.108052
KPHS_34850	type IV secretory pathway VirB11 component	T>A S191T (TCA>ACG), 2 bp>AA coding (608-609/1026 nt), 2 bp>GG coding (614-615/1026 nt), A>G S191T (TCA>ACG), 2 bp>TA coding (599-600/1026 nt)	0.119136
KPHS_17400	hypothetical protein KPHS_17400	2 bp>CG coding (56-57/732 nt), 3 bp>TCT coding (79-81/732 nt), 2 bp>AA coding (110-111/732 nt), G>C L43F (CTG>TTC), 2 bp>TT coding (90-91/732 nt), 2 bp>GC coding (63-64/732 nt), C>T L43F (CTG>TTC)	0.11958
KPHS_35280	putative reverse transcriptase/maturase	1911 bp>A	0.120361
KPHS_33530	division-specific transpeptidase	del 13,561 bp	0.130303
KPHS_33090	hypothetical protein KPHS_33090	C>T E246K (GAA>AAA), C>T A241T (GCG>ACG)	0.146826
KPHS_22680	putative bacteriophage protein	3 bp>GCG coding (442-444/942 nt)	0.605126
KPHS_12540	Eaa1	G>A G211E (GGG>GAG), T>G S210A (TCA>GCA), 424 bp>118 bp coding (176-599/954 nt)	NA
KPHS_17390	hypothetical protein KPHS_17390	G>A A888T (GCT>ACT)	NA
KPHS_33550	succinate dehydrogenase	del 13,561 bp	NA
KPHS_33570	hypothetical protein KPHS_33570	del 13,561 bp	NA
KPHS_33580	putative outer membrane or exported	del 13,561 bp	NA
