# Supplementary material for: Network Integrative Genomic and Transcriptomic Analysis of Carbapenem-Resistant Klebsiella pneumoniae Strains Identifies Genes for Antibiotic Resistance and Virulence
Source: mSystems. 2019 May 21;4(4):e00202-19. doi: 10.1128/mSystems.00202-19 (PMC6589436; doi:10.1128/mSystems.00202-19)
Supplement: TABLE S2 [file mSystems.00202-19-st002.xlsx]

## Sheet: S2A. DESeq2_results
Table S2A. Expression fold changes in the resistant strain K56 in vivo isolate
Gene	log2FoldChange	p-value	Gene product	GOBP term
KPHS_34240	6.98646	5.75e-82	hypothetical protein KPHS_34240	carbohydrate metabolic process
KPHS_43310	6.92861	1.28e-61	2-deoxy-D-gluconate 3-dehydrogenase	oxidation-reduction process
KPHS_43220	6.81871	5.66e-81	putative binding-protein-dependent transport systems inner membrane component	transmembrane transport
KPHS_43210	6.58279	3.61e-63	putative inner membrane permease of oligogalacturonide ABC transporter	transmembrane transport
KPHS_43330	6.54887	1.96e-66	translocation protein TolB precursor	pectin catabolic process
KPHS_34210	6.46441	3.43e-63	putative oligogalacturonide transporter	carbohydrate transport, transmembrane transport
KPHS_43340	6.26655	9.87e-55	hypothetical protein KPHS_43340
KPHS_43240	6.1516	5.47e-55	putative ABC transporter periplasmic binding protein
KPHS_43230	6.02458	2.71e-48	ATPase
KPHS_43200	4.78142	3.23e-25	hypothetical protein KPHS_43200
KPHS_21400	4.77476	2.65e-31	putative 2-deoxy-D-gluconate 3-dehydrogenase	oxidation-reduction process
KPHS_25700	4.35734	1.53e-24	altronate oxidoreductase	oxidation-reduction process
KPHS_34110	4.26354	7.42e-27	putative oligogalacturonide transporter	carbohydrate transport, transmembrane transport
KPHS_46520	4.11176	3.06e-22	altronate hydrolase
KPHS_34100	4.08439	4.25e-27	putative cytoplasmic protein
KPHS_46530	4.01836	3.51e-20	uronate isomerase	glucuronate catabolic process
KPHS_34220	3.8526	9.82e-21	hypothetical protein KPHS_34220
KPHS_50320	3.85201	2.62e-25	ketodeoxygluconokinase	phosphorylation
KPHS_43250	3.78922	7.04e-22	glycoporin RafY
KPHS_46540	3.48824	3.43e-14	major facilitator superfamily hexuronate transport protein	transmembrane transport
KPHS_34230	3.47185	6.02e-19	MFS family transporter	transmembrane transport
KPHS_05050	3.4565	5.33e-13	putative cytoplasmic protein
KPHS_46510	2.81001	3.12e-08	hypothetical protein KPHS_46510
KPHS_33830	2.61446	2.79e-11	keto-hydroxyglutarate-aldolase/keto-deoxy-phosphogluconate aldolase
KPHS_13920	2.51494	1.03e-08	Mg2+ transport ATPase, P-type 1
KPHS_33840	2.49326	3.75e-09	phosphogluconate dehydratase, partial	Entner-Doudoroff pathway through 6-phosphogluconate
KPHS_49990	2.47562	7.82e-09	hypothetical protein KPHS_49990	carbohydrate metabolic process, lipid metabolic process, lipopolysaccharide biosynthetic process, lipid A biosynthetic process, 4-amino-4-deoxy-alpha-L-arabinopyranosyl undecaprenyl phosphate biosynthetic process, response to antibiotic
KPHS_21390	2.44988	1.66e-06	hypothetical protein KPHS_21390
KPHS_50010	2.41094	2.05e-09	undecaprenyl phosphate 4-deoxy-4-formamido-L-arabinose transferase	lipid metabolic process, lipopolysaccharide biosynthetic process, lipid A biosynthetic process, 4-amino-4-deoxy-alpha-L-arabinopyranosyl undecaprenyl phosphate biosynthetic process, response to antibiotic
KPHS_50000	2.33197	2.33e-07	bifunctional UDP-glucuronic acid decarboxylase/UDP-4-amino-4-deoxy-L-arabinose formyltransferase	lipid metabolic process, metabolic process, biosynthetic process, lipopolysaccharide biosynthetic process, lipid A biosynthetic process, lipid A metabolic process, response to antibiotic, oxidation-reduction process
KPHS_50110	2.24986	9.95e-07	magnesium transporter	cation transport, cation transmembrane transport
KPHS_50020	2.23556	2.11e-08	putative aminotransferase	lipid metabolic process, lipopolysaccharide biosynthetic process, lipid A biosynthetic process, lipid A metabolic process, response to antibiotic
KPHS_06190	2.20869	0.000195772	putative porin
KPHS_33710	2.20053	2.07e-07	hypothetical protein KPHS_33710
KPHS_43300	1.93789	0.000974599	low-affinity L-arabinose transport system proton symport component	transmembrane transport
KPHS_33720	1.9172	0.00126746	hypothetical protein KPHS_33720
KPHS_36650	1.91195	0.0039624	bifunctional fructose-specific PTS IIA/HPr protein	phosphoenolpyruvate-dependent sugar phosphotransferase system, phosphorylation
KPHS_49980	1.86937	1.63e-05	4-amino-4-deoxy-L-arabinose transferase	protein O-linked glycosylation, lipid metabolic process, lipopolysaccharide biosynthetic process, lipid A biosynthetic process, mannosylation
KPHS_06220	1.85554	0.000841118	carbon starvation protein	cellular response to starvation
KPHS_36630	1.82704	0.00619719	fructose-specific PTS family enzyme IIB\'BC component	carbohydrate transport, phosphoenolpyruvate-dependent sugar phosphotransferase system, fructose transmembrane transport, carbohydrate transmembrane transport, proton transmembrane transport
KPHS_23570	1.63354	0.00109652	hypothetical protein KPHS_23570
KPHS_36660	1.59683	0.00340475	putative transport	carbohydrate transport, carbohydrate transmembrane transport, transmembrane transport, proton transmembrane transport
KPHS_41990	1.59548	0.0072359	hemolysin F
KPHS_17080	1.58764	0.00428532	undecaprenyl pyrophosphate phosphatase
KPHS_36700	1.55636	0.00556664	mannonate dehydratase	glucuronate catabolic process
KPHS_05390	1.53136	0.0116014	putative carbonic anhdrase	carbon utilization
KPHS_36640	1.4335	0.127054	1-phosphofructokinase	carbohydrate metabolic process, phosphorylation, carbohydrate phosphorylation
KPHS_37130	1.40175	0.131255	sn-glycerol-3-phosphate dehydrogenase large subunit	glycerol-3-phosphate metabolic process, polyol catabolic process, oxidation-reduction process
KPHS_32070	1.39785	0.127054	nitrate reductase 1, delta subunit, assembly function	chaperone-mediated protein complex assembly
KPHS_32090	1.39736	0.127054	nitrate reductase 1 subunit alpha	electron transport chain, nitrate metabolic process, oxidation-reduction process
KPHS_04720	1.39157	0.167245	putative thioredoxin-like protein
KPHS_32080	1.38628	0.128919	nitrate reductase 1, Fe-S (beta) subunit	nitrate metabolic process, oxidation-reduction process
KPHS_51590	1.37811	0.0114271	putative voltage-gated ClC-type chloride channel ClcB	chloride transport, transmembrane transport, chloride transmembrane transport
KPHS_32060	1.36948	0.142306	nitrate reductase 1, cytochrome b(NR), gamma subunit	oxidation-reduction process
KPHS_23450	1.36584	0.131255	putative oxidoreductase	oxidation-reduction process
KPHS_14400	1.3638	0.197795	ATP-dependent serine activating enzyme	biosynthetic process
KPHS_28360	1.35974	0.17079	formate dehydrogenase-N alpha subunit	electron transport chain, cellular respiration, oxidation-reduction process
KPHS_35030	1.34332	0.0709568	polymyxin resistance protein B
KPHS_05380	1.33829	0.131255	putative sulfate transporter	sulfate transport, transmembrane transport, sulfate transmembrane transport
KPHS_35130	1.33523	0.225021	putative tellurite resistance protein
KPHS_01200	1.33249	0.219358	ketol-acid reductoisomerase	cellular amino acid biosynthetic process, branched-chain amino acid biosynthetic process, isoleucine biosynthetic process, valine biosynthetic process, oxidation-reduction process
KPHS_24790	1.32898	0.16324	hypothetical protein KPHS_24790
KPHS_28350	1.32003	0.217316	formate dehydrogenase-N, Fe-S beta subunit, nitrate-inducible	formate oxidation, cellular respiration
KPHS_05010	1.28135	0.0428412	magnesium-transporting ATPase MgtA	magnesium ion transport, ATP hydrolysis coupled cation transmembrane transport, magnesium ion transmembrane transport
KPHS_39480	1.27402	0.240334	nitric oxide dioxygenase	response to toxic substance, oxygen transport, response to nitrosative stress, oxidation-reduction process
KPHS_35060	1.26849	0.281117	putative MATE family transport protein	drug transmembrane transport, transmembrane transport
KPHS_37140	1.26338	0.319176	anaerobic glycerol-3-phosphate dehydrogenase subunit B	glycerol-3-phosphate metabolic process, glycerol catabolic process, oxidation-reduction process
KPHS_14390	1.24928	0.319143	invasin-like protein
KPHS_17830	1.22311	0.26292	NADH oxidoreductase for HCP	electron transport chain, oxidation-reduction process
KPHS_28370	1.19177	0.448218	nitrate inducible formate dehydrogenase subunit alpha	oxidation-reduction process
KPHS_36710	1.18558	0.45574	putative mannitol dehydrogenase	mannitol metabolic process, oxidation-reduction process
KPHS_28340	1.18385	0.411342	formate dehydrogenase-N gamma subunit	respiratory electron transport chain, cellular respiration
KPHS_20120	1.17905	0.0629131	sensor protein PhoQ	phosphorelay signal transduction system, signal transduction, phosphorylation, peptidyl-histidine phosphorylation, signal transduction by protein phosphorylation
KPHS_14380	1.17335	0.45574	enterochelin esterase	iron ion transport
KPHS_49040	1.16807	0.315053	nitrite reductase large subunit	nitrate assimilation, oxidation-reduction process
KPHS_14410	1.16341	0.442148	iron-enterobactin transporter ATP-binding protein
KPHS_32110	1.15725	0.319176	nitrite extrusion protein	nitrate transport, nitrite transport, transmembrane transport
KPHS_14480	1.15628	0.511886	2,3-dihydro-2,3-dihydroxybenzoate synthetase
KPHS_06060	1.15274	0.411342	hypothetical protein KPHS_06060	regulation of transcription, DNA-templated
KPHS_17840	1.15194	0.340423	prismane protein	oxidation-reduction process
KPHS_27780	1.14705	0.228495	MgtC family magnesium transporter
KPHS_49050	1.13982	0.357853	nitrite reductase small subunit	oxidation-reduction process
KPHS_36150	1.12973	0.493087	putative amidohydrolase	adenine catabolic process
KPHS_13320	1.12807	0.551652	putative ABC transporter
KPHS_20130	1.12636	0.0849158	response regulator in two-component regulatory system with PhoQ	phosphorelay signal transduction system, regulation of transcription, DNA-templated
KPHS_19240	1.11716	0.572791	hypothetical protein KPHS_19240
KPHS_28790	1.11523	0.589469	putative receptor
KPHS_09010	1.11454	0.589469	iron-hydroxamate transporter substrate-binding subunit
KPHS_19250	1.1131	0.589469	hypothetical protein KPHS_19250	iron import into cell, oxidation-reduction process, cellular oxidant detoxification
KPHS_04470	1.1015	0.411342	cell morphogenesis/cell wall metabolism regulator	response to oxidative stress, protein repair, response to nitrosative stress
KPHS_23460	1.09068	0.505643	DeoR transcriptional regulator	regulation of transcription, DNA-templated
KPHS_03650	1.07486	0.700325	hypothetical protein KPHS_03650	regulation of transcription, DNA-templated
KPHS_38730	1.06856	0.224125	glutamate synthase subunit small chain	glutamate biosynthetic process, oxidation-reduction process
KPHS_35120	1.05749	0.640757	hypothetical protein KPHS_35120
KPHS_24990	1.04998	0.732396	putative mannitol dehydrogenase	mannitol metabolic process, oxidation-reduction process
KPHS_34710	1.0394	0.737273	pesticin/yersiniabactin TonB-dependent receptor	siderophore transport
KPHS_37000	1.03863	0.535685	thiamine biosynthesis lipoprotein ApbE	protein flavinylation
KPHS_49970	1.03771	0.610206	hypothetical protein KPHS_49970	lipid metabolic process, lipopolysaccharide biosynthetic process, lipid A biosynthetic process, transmembrane transport
KPHS_49530	1.0237	0.830924	low-affinity gluconate transporter	gluconate transmembrane transport
KPHS_06210	1.01364	0.634595	hypothetical protein KPHS_06210
KPHS_49540	1.01277	0.876409	gluconate kinase	carbohydrate metabolic process, phosphorylation
KPHS_30380	0.993184	0.493087	LysR family transcriptional regulator	regulation of transcription, DNA-templated
KPHS_13260	0.990221	0.82915	sucrose porin	ion transport, carbohydrate transmembrane transport
KPHS_09000	0.987458	0.906306	iron-hydroxamate transporter ATP-binding subunit
KPHS_33260	0.984501	0.63874	hypothetical protein KPHS_33260
KPHS_14420	0.983209	0.957465	iron complex transport system permease
KPHS_27910	0.979101	0.915771	putative cation efflux system	cation transport, transmembrane transport, cation transmembrane transport
KPHS_43190	0.975141	0.45574	aspartate racemase	cellular amino acid metabolic process, nitrogen compound metabolic process
KPHS_34640	0.960401	0.999859	lipoprotein inner membrane ABC-transporter	transmembrane transport
KPHS_45510	0.958849	0.950529	putative permease of the Na+:galactoside symporter family	sodium ion transport, carbohydrate transport, transmembrane transport
KPHS_39970	0.954136	0.737273	putative iron-regulated membrane protein
KPHS_17820	0.952601	0.999859	hypothetical protein KPHS_17820
KPHS_11510	0.951293	0.961957	putative cysteine synthase/cystathionine beta-synthase
KPHS_15970	0.944336	0.724524	molybdate transport system ATP-binding component, partial
KPHS_05060	0.938045	0.82915	hypothetical protein KPHS_05060
KPHS_19940	0.93686	0.917587	hypothetical protein KPHS_19940
KPHS_41560	0.935339	0.999859	iron transporter: fur regulated	transmembrane transport
KPHS_33860	0.93101	0.999859	phosphogluconate dehydratase	Entner-Doudoroff pathway through 6-phosphogluconate
KPHS_14440	0.930607	0.999859	enterobactin exporter EntS
KPHS_15830	0.925476	0.407087	peptidoglycan-associated lipoprotein	cell cycle, cell division
KPHS_39740	0.924259	0.478228	autonomous glycyl radical cofactor GrcA
KPHS_43550	0.922668	0.999768	major type 1 subunit fimbrin (pilin)	cell adhesion
KPHS_23510	0.916756	0.838217	hypothetical protein KPHS_23510
KPHS_35110	0.913379	0.999859	LysR family transcriptional regulator	regulation of transcription, DNA-templated
KPHS_19780	0.911871	0.999859	glucose-specific PTS system IIBC components	carbohydrate transport, phosphoenolpyruvate-dependent sugar phosphotransferase system, phosphorylation, glucose transmembrane transport
KPHS_37150	0.89585	0.999859	sn-glycerol-3-phosphate dehydrogenase subunit C	anaerobic respiration
KPHS_08990	0.895014	0.999859	ferrichrome outer membrane transporter	siderophore transport
KPHS_33270	0.893914	0.999859	hypothetical protein KPHS_33270
KPHS_52420	0.89308	0.999859	two-component regulatory system sensor histidine kinase	phosphorelay signal transduction system, phosphorylation, signal transduction by protein phosphorylation
KPHS_43180	0.887297	0.57665	DNA-binding transcriptional regulator LysR	regulation of transcription, DNA-templated
KPHS_32130	0.885497	0.999859	transcriptional regulator NarL	phosphorelay signal transduction system, regulation of transcription, DNA-templated
KPHS_14370	0.883734	0.999859	ferrienterobactin receptor	siderophore transport
KPHS_07260	0.880564	0.889573	sodium/proton antiporter NhaA	ion transport, sodium ion transport, regulation of pH, sodium ion transmembrane transport, transmembrane transport
KPHS_32050	0.878396	0.999859	hypothetical protein KPHS_32050
KPHS_29400	0.872347	0.650814	oriC-binding nucleoid-associated protein
KPHS_41570	0.872341	0.999859	hypothetical protein KPHS_41570
KPHS_52530	0.868352	0.999859	putative Gnt-family transport protein	gluconate transmembrane transport
KPHS_01720	0.866943	0.700325	uridine phosphorylase	nucleoside metabolic process, nucleotide catabolic process, UMP salvage
KPHS_51160	0.858905	0.999859	phosphoglyceromutase	glucose catabolic process, glycolytic process
KPHS_34610	0.841047	0.999859	salicylate synthase Irp9	biosynthetic process
KPHS_43320	0.839768	NA	hypothetical protein KPHS_43320
KPHS_29180	0.832722	0.999859	putative methyltransferase for tellurite resistance	methylation, response to tellurium ion
KPHS_07520	0.831705	0.999859	carbamoyl phosphate synthase small subunit	'de novo' pyrimidine nucleobase biosynthetic process, pyrimidine nucleotide biosynthetic process, arginine biosynthetic process, glutamine metabolic process, cellular amino acid biosynthetic process, 'de novo' UMP biosynthetic process
KPHS_14490	0.826896	0.999859	2,3-dihydro-2,3-dihydroxybenzoate dehydrogenase	siderophore biosynthetic process, oxidation-reduction process
KPHS_52450	0.825054	0.999768	acetolactate synthase large subunit	cellular amino acid biosynthetic process, branched-chain amino acid biosynthetic process, isoleucine biosynthetic process, valine biosynthetic process
KPHS_46500	0.815397	0.999859	serine/threonine transporter SstT	amino acid transmembrane transport, amino acid transport, threonine transport, serine transport, transmembrane transport
KPHS_36160	0.813762	0.999859	putative xanthine/uracil/vitamin C permease	transmembrane transport
KPHS_14460	0.806032	0.999859	isochorismate synthase	biosynthetic process
KPHS_00980	0.803638	0.90997	phosphoenolpyruvate carboxylase	tricarboxylic acid cycle, oxaloacetate metabolic process, carbon fixation
KPHS_49320	0.802027	0.999859	Putative Ferrous Iron Transport Protein C (Feoc)
KPHS_14450	0.798174	0.999859	iron-enterobactin transporter periplasmic binding protein
KPHS_36730	0.797162	0.999859	putative permease	lipopolysaccharide biosynthetic process, lipid A biosynthetic process, Gram-negative-bacterium-type cell outer membrane assembly
KPHS_18650	0.790824	0.999859	outer membrane protein A
KPHS_49060	0.786492	0.999859	siroheme synthase	porphyrin-containing compound biosynthetic process, metabolic process, cobalamin biosynthetic process, siroheme biosynthetic process, methylation, oxidation-reduction process
KPHS_38160	0.785024	0.999859	nucleoside permease	nucleoside transmembrane transport
KPHS_06200	0.783586	0.90997	putative GTP-binding protein YjiA
KPHS_44220	0.782851	0.999859	D-erythrose 4-phosphate dehydrogenase	pyridoxine biosynthetic process, pyridoxal phosphate biosynthetic process, oxidation-reduction process
KPHS_52430	0.779637	0.999859	DNA-binding transcriptional activator UhpA	phosphorelay signal transduction system, regulation of transcription, DNA-templated
KPHS_47370	0.771662	0.999859	maltose metabolism regulator
KPHS_48590	0.765392	0.90997	30S ribosomal protein S17	translation
KPHS_39380	0.765348	0.957465	putative transmembrane protein	nickel cation transmembrane transport
KPHS_13330	0.764793	0.999859	putative FecCD-family membrane transport protein
KPHS_00690	0.760995	0.999859	superoxide dismutase	superoxide metabolic process, removal of superoxide radicals, oxidation-reduction process
KPHS_38740	0.760039	0.999859	aminoglycoside/multidrug efflux system	drug transmembrane transport, transmembrane transport
KPHS_30830	0.75757	0.999859	putative iron compound ABC transport system periplasmic binding component
KPHS_04780	0.756014	0.999859	hypothetical protein KPHS_04780	regulation of transcription, DNA-templated
KPHS_16010	0.754513	0.999859	molybdate transporter periplasmic protein	molybdate ion transport
KPHS_36410	0.752943	0.999859	PTS system transporter	carbohydrate transport, phosphoenolpyruvate-dependent sugar phosphotransferase system, phosphorylation, carbohydrate transmembrane transport
KPHS_49310	0.74865	0.999859	ferrous iron transport protein B	iron ion transport, iron ion transmembrane transport, iron ion homeostasis, divalent inorganic cation transport
KPHS_48010	0.747436	0.999859	FMN-linked protein	tRNA dihydrouridine synthesis, tRNA processing, oxidation-reduction process
KPHS_14470	0.747218	0.999859	enterobactin synthase subunit E	siderophore biosynthetic process
KPHS_15860	0.744252	0.999859	quinolinate synthetase	NAD biosynthetic process, pyridine nucleotide biosynthetic process, quinolinate biosynthetic process
KPHS_45520	0.744053	0.999859	biopolymer transport protein ExbD	protein transport, transmembrane transport
KPHS_07370	0.742625	0.999859	alanyl-tRNA synthetase
KPHS_15980	0.741483	0.999859	molybdate transport system ATP-binding component
KPHS_36470	0.740475	0.999859	cytidine deaminase	cytidine deamination
KPHS_49440	0.739372	0.999859	sn-glycerol-3-phosphate dehydrogenase	glycerol-3-phosphate metabolic process, oxidation-reduction process
KPHS_52540	0.738902	0.999859	D-serine deaminase	cellular amino acid metabolic process, D-amino acid metabolic process
KPHS_24130	0.735382	0.999859	hypothetical protein KPHS_24130
KPHS_32100	0.72726	0.999859	hypothetical protein KPHS_32100
KPHS_20570	0.721798	0.999859	putative amino acid/amine transport protein	transmembrane transport
KPHS_03080	0.718987	0.999859	putative inner membrane protein
KPHS_30800	0.71858	0.999859	amino acid ABC transport system periplasmic binding component	ionotropic glutamate receptor signaling pathway
KPHS_05730	0.71807	0.999859	cyclopropane-fatty-acyl-phospholipid synthase family protein	lipid biosynthetic process
KPHS_07530	0.717794	0.999859	carbamoyl phosphate synthase large subunit	pyrimidine nucleotide biosynthetic process, arginine biosynthetic process, nitrogen compound metabolic process, cellular amino acid biosynthetic process, 'de novo' UMP biosynthetic process
KPHS_04410	0.714047	0.999859	30S ribosomal protein S6	translation
KPHS_13340	0.713368	0.999859	putative periplasmic binding protein
KPHS_48610	0.709839	0.999859	50S ribosomal protein L16	translation
KPHS_52440	0.708007	0.999859	acetolactate synthase 1 regulatory subunit	branched-chain amino acid biosynthetic process
KPHS_35850	0.707989	0.999859	glutamate-aspartate symport protein	aspartate transmembrane transport, L-glutamate transmembrane transport
KPHS_41540	0.706141	0.999859	ABC transporter
KPHS_13270	0.702138	0.999859	fructokinase	phosphorylation
KPHS_29920	0.700031	0.999859	hypothetical protein KPHS_29920
KPHS_00520	0.698172	0.999859	hypothetical protein KPHS_00520
KPHS_48620	0.697373	0.999859	30S ribosomal protein S3	translation
KPHS_20800	0.695455	0.999859	glyceraldehyde-3-phosphate dehydrogenase	glucose metabolic process, oxidation-reduction process
KPHS_11030	0.695414	0.999859	nucleoside channel, receptor of phage T6 and colicin K	nucleoside transmembrane transport
KPHS_16280	0.691381	0.999859	8-amino-7-oxononanoate synthase	biosynthetic process, biotin biosynthetic process
KPHS_48600	0.690759	0.999859	50S ribosomal protein L29	translation
KPHS_16030	0.687459	0.999859	molybdenum transport ATP-binding protein	transition metal ion transport, molybdate ion transport, metal ion transport, ATP hydrolysis coupled anion transmembrane transport
KPHS_31950	0.68544	0.999859	bifunctional acetaldehyde-CoA/alcohol dehydrogenase	alcohol metabolic process, carbon utilization, oxidation-reduction process
KPHS_30820	0.683091	0.999859	putative transcriptional regulator	regulation of transcription, DNA-templated, carbohydrate derivative metabolic process
KPHS_41550	0.682332	0.999859	iron ABC superfamily ATP binding cassette transporter, membrane protein	transmembrane transport
KPHS_34620	0.677549	0.999859	MFS superfamily transporter signal transducer	transmembrane transport
KPHS_29410	0.667623	0.999859	putative oxidoreductase
KPHS_43520	0.665774	0.999859	FimB protein	DNA recombination, DNA integration
KPHS_49010	0.664421	0.999859	hypothetical protein KPHS_49010	transmembrane transport
KPHS_44470	0.6603	0.999859	DNA-specific endonuclease I	nucleic acid phosphodiester bond hydrolysis
KPHS_19850	0.658525	0.999859	respiratory NADH dehydrogenase	oxidation-reduction process
KPHS_30850	0.657338	0.999859	putative iron compound ABC transport system permease component
KPHS_34660	0.655978	0.999859	High-molecular-weight nonribosomal peptide/polyketide synthetase 2 (HMWP2)
KPHS_11530	0.651051	0.999859	ATP-binding component of a transport system	transmembrane transport
KPHS_32120	0.650346	0.999859	two-component nitrate/nitrite sensory histidine protein kinase	phosphorelay signal transduction system, signal transduction, phosphorylation, peptidyl-histidine phosphorylation, signal transduction by protein phosphorylation
KPHS_49030	0.647259	NA	hypothetical protein KPHS_49030
KPHS_00840	0.643653	0.999859	50S ribosomal protein L31, partial	translation
KPHS_19230	0.643367	0.999859	hypothetical protein KPHS_19230	iron ion transmembrane transport
KPHS_49020	0.642821	0.999859	putative cytosine deaminase
KPHS_39390	0.641629	0.999859	putative ABC-type transport protein
KPHS_52410	0.639662	0.999859	regulatory protein UhpC	transmembrane transport
KPHS_48630	0.639183	0.999859	50S ribosomal protein L22	translation
KPHS_48640	0.63819	0.999859	30S ribosomal protein S19	translation
KPHS_38940	0.636531	0.999859	uracil phosphoribosyltransferase	uracil salvage, metabolic process, pyrimidine-containing compound salvage, nucleoside metabolic process, UMP salvage
KPHS_40800	0.633734	0.999859	ribonucleotide-diphosphate reductase subunit beta	DNA replication, deoxyribonucleotide biosynthetic process, oxidation-reduction process
KPHS_34090	0.633171	0.999859	arginyl-tRNA synthetase	translation, tRNA aminoacylation for protein translation, arginyl-tRNA aminoacylation
KPHS_13570	0.632228	0.999859	putative phenylalanine-specific permease	amino acid transport, transmembrane transport
KPHS_29580	0.629189	0.999859	putative outer membrane lipoprotein
KPHS_29790	0.628861	0.999859	putative MFS-family transport protein	drug transmembrane transport, transmembrane transport
KPHS_12010	0.626988	0.999859	heat shock protein 90	protein folding
KPHS_30390	0.6267	0.999859	acetolactate decarboxylase	acetoin biosynthetic process
KPHS_30400	0.625714	0.999859	acetolactate synthase large subunit	butanediol metabolic process
KPHS_33140	0.624679	0.999859	hypothetical protein KPHS_33140	siderophore transport
KPHS_41170	0.623339	0.999859	anaerobic nitric oxide reductase flavorubredoxin	electron transport chain, oxidation-reduction process
KPHS_39850	0.622153	0.999859	protein disaggregation chaperone	response to heat, protein metabolic process, protein refolding
KPHS_36400	0.620964	0.999859	putative phospho-beta-glucosidase	carbohydrate metabolic process, metabolic process
KPHS_08390	0.619777	0.999859	dihydrolipoamide acetyltransferase	pyruvate metabolic process, glycolytic process
KPHS_53000	0.612	0.999859	phosphate transporter subunit	phosphate ion transport, phosphate ion transmembrane transport
KPHS_24850	0.60902	0.999859	putative NAGC-like transcriptional regulator
KPHS_04630	0.608517	0.999859	inorganic diphosphatase	phosphate-containing compound metabolic process
KPHS_29440	0.603301	0.999859	electron transport complex protein	electron transport chain, oxidation-reduction process
KPHS_42190	0.601029	0.999859	acyl-CoA dehydrogenase family protein	oxidation-reduction process
KPHS_11540	0.599624	0.999859	putative multidrug transporter membrane/ATP-binding components	transmembrane transport
KPHS_40770	0.599305	0.999859	glutaredoxin protein	electron transport chain, cell redox homeostasis, oxidation-reduction process
KPHS_48520	0.597731	0.999859	50S ribosomal protein L18	translation
KPHS_31330	0.597184	0.999859	L-lactate dehydrogenase	oxidation-reduction process
KPHS_29450	0.596753	0.999859	hypothetical protein KPHS_29450, partial
KPHS_48530	0.595904	0.999859	50S ribosomal protein L6	translation
KPHS_08300	0.592931	0.999859	quinolinate phosphoribosyltransferase	NAD biosynthetic process, pyridine nucleotide biosynthetic process
KPHS_05700	0.589304	0.999859	putative lipoprotein
KPHS_38100	0.588888	0.999859	glucokinase	glycolytic process, phosphorylation, glucose 6-phosphate metabolic process
KPHS_48660	0.588254	0.999859	50S ribosomal protein L23	translation
KPHS_01140	0.585932	0.999859	acetolactate synthase 2 catalytic subunit	cellular amino acid biosynthetic process, branched-chain amino acid biosynthetic process, isoleucine biosynthetic process, valine biosynthetic process
KPHS_18130	0.583192	0.999859	hypothetical protein KPHS_18130
KPHS_48650	0.582708	0.999859	50S ribosomal protein L2	translation
KPHS_04420	0.581367	0.999859	30S ribosomal protein S18	translation
KPHS_16020	0.578037	0.999859	molybdate ABC transporter permease	molybdate ion transport, transmembrane transport
KPHS_08200	0.577913	0.999859	preprotein translocase subunit SecA	protein targeting, intracellular protein transport, protein transport, protein import, intracellular protein transmembrane transport
KPHS_04430	0.576311	0.999859	50S ribosomal protein L9	translation
KPHS_40470	0.576041	0.999859	30S ribosomal protein S16	translation
KPHS_31080	0.569291	0.999859	ABC transporter permease
KPHS_48690	0.565084	0.999859	hypothetical protein KPHS_48690, partial	translation
KPHS_38290	0.564963	0.999859	hypothetical protein KPHS_38290
KPHS_13250	0.564579	0.999859	sucrose-specific enzyme II	carbohydrate transport, phosphoenolpyruvate-dependent sugar phosphotransferase system, phosphorylation, carbohydrate transmembrane transport
KPHS_31100	0.562839	0.999859	ABC transporter substrate-binding protein
KPHS_48580	0.562295	0.999859	50S ribosomal protein L14	translation
KPHS_00750	0.560727	0.999859	6-phosphofructokinase	fructose 6-phosphate metabolic process, glycolytic process, metabolic process, phosphorylation, carbohydrate phosphorylation, glycolytic process through fructose-6-phosphate
KPHS_18160	0.560155	0.999859	3-phosphoshikimate 1-carboxyvinyltransferase	cellular amino acid biosynthetic process, aromatic amino acid family biosynthetic process, chorismate biosynthetic process
KPHS_52740	0.559965	0.999859	sugar phosphatase
KPHS_48490	0.55692	0.999859	50S ribosomal protein L15	translation
KPHS_31070	0.556863	0.999859	ABC transporter substrate-binding protein
KPHS_09050	0.556477	0.999859	hypothetical protein KPHS_09050	iron-sulfur cluster assembly, protein maturation by iron-sulfur cluster transfer
KPHS_34690	0.555601	0.999859	putative thioesterase YbtT	biosynthetic process
KPHS_05510	0.555147	0.999859	hypothetical protein KPHS_05510
KPHS_48510	0.554345	0.999859	30S ribosomal protein S5	translation
KPHS_31790	0.553979	0.999859	YciI domain protein
KPHS_10960	0.552506	0.999859	S-adenosylmethionine--tRNA ribosyltransferase-isomerase	queuosine biosynthetic process
KPHS_52810	0.551839	0.999859	putative inner membrane protein translocase component YidC	protein transport
KPHS_40450	0.550404	0.999859	tRNA (guanine-N(1)-)-methyltransferase	tRNA modification, tRNA processing, tRNA methylation, methylation
KPHS_16600	0.550347	0.999859	ATP-dependent RNA helicase RhlE	ribosome biogenesis, ribosome assembly
KPHS_03060	0.549347	0.999859	putative sodium:hydrogen antiporter	cation transport, transmembrane transport, proton transmembrane transport
KPHS_48550	0.5491	0.999859	30S ribosomal protein S14	translation
KPHS_42150	0.548222	0.999859	hypothetical protein KPHS_42150
KPHS_18790	0.543542	0.999859	hypothetical protein KPHS_18790	negative regulation of apoptotic process
KPHS_29430	0.543309	0.999859	electron transport complex protein RnfB	electron transport chain, oxidation-reduction process
KPHS_16760	0.543047	0.999859	outer membrane protein X
KPHS_47380	0.543019	0.999859	UDP-N-acetylglucosamine 1-carboxyvinyltransferase	cell cycle, regulation of cell shape, peptidoglycan biosynthetic process, UDP-N-acetylgalactosamine biosynthetic process, cell division, cell wall organization
KPHS_48560	0.541936	0.999859	50S ribosomal protein L5	translation
KPHS_38310	0.541662	0.999859	PEP-protein PTS family enzyme I	carbohydrate transport, phosphoenolpyruvate-dependent sugar phosphotransferase system, phosphorylation
KPHS_18120	0.541279	0.999859	putative formate transporter	formate transport, transmembrane transport
KPHS_10610	0.541218	0.999859	D-alanyl-alanine synthetase A	regulation of cell shape, peptidoglycan biosynthetic process, cell wall organization
KPHS_48500	0.539894	0.999859	50S ribosomal protein L30	translation
KPHS_16410	0.538884	0.999859	molybdopterin synthase large subunit	Mo-molybdopterin cofactor biosynthetic process
KPHS_48540	0.538195	0.999859	30S ribosomal protein S8	translation
KPHS_03800	0.536285	0.999859	chaperonin GroEL	protein folding, protein refolding
KPHS_42120	0.535525	0.999859	hypothetical protein KPHS_42120
KPHS_08380	0.535055	0.999859	pyruvate dehydrogenase subunit E1	oxidation-reduction process
KPHS_16270	0.534439	0.999859	biotin synthesis, sulfur insertion	biotin biosynthetic process
KPHS_06070	0.534298	0.999859	HlyD family secretion protein
KPHS_13930	0.533145	0.999859	putative secretion protein HlyD	transmembrane transport
KPHS_14930	0.531214	0.999859	DcuC family dicarboxylate transport protein	C4-dicarboxylate transport
KPHS_01980	0.529593	0.999859	50S ribosomal protein L1	translation, regulation of translation
KPHS_15490	0.529506	0.999859	potassium-transporting ATPase subunit B	ion transport, potassium ion transport, potassium ion transmembrane transport, ATP hydrolysis coupled cation transmembrane transport
KPHS_52820	0.527938	0.999859	tRNA modification GTPase	tRNA modification, tRNA processing
KPHS_18110	0.525569	0.999859	formate acetyltransferase 1	carbohydrate metabolic process
KPHS_41530	0.525091	0.999859	iron ABC superfamily ATP binding cassette transporter, binding protein	cell adhesion, metal ion transport
KPHS_30840	0.524479	0.999859	iron ABC transporter permease
KPHS_48670	0.523467	0.999859	50S ribosomal protein L4	translation
KPHS_09020	0.52325	0.999859	hydroxamate-dependent iron transport system permease component
KPHS_25620	0.522997	0.999859	putative malate dehydrogenase	carbohydrate metabolic process, glycolytic process, carboxylic acid metabolic process, oxidation-reduction process
KPHS_09530	0.52226	0.999859	membrane-bound lytic murein transglycosylase D	peptidoglycan metabolic process
KPHS_30860	0.521298	0.999859	ferric enterobactin transporter ATP-binding protein
KPHS_43530	0.520699	0.999859	site-specific recombinase involved in flagellar phase switching/type 1 fimbriae regulatory protein with FimB	DNA recombination, DNA integration
KPHS_13850	0.519506	0.999859	dihydropteridine reductase/oxygen-insensitive NAD(P)H nitroreductase	oxidation-reduction process
KPHS_18390	0.518092	0.999859	asparaginyl-tRNA synthetase, partial	tRNA aminoacylation for protein translation, asparaginyl-tRNA aminoacylation
KPHS_50810	0.518053	0.999859	glycyl-tRNA synthetase subunit beta	translation, arginyl-tRNA aminoacylation, glycyl-tRNA aminoacylation
KPHS_18630	0.516722	0.999859	putative ATP-dependent protease	proteolysis, protein catabolic process
KPHS_44210	0.516571	0.999859	phosphoglycerate kinase	glycolytic process, phosphorylation
KPHS_48770	0.513154	0.999859	30S ribosomal protein S12	translation
KPHS_13910	0.511255	NA	aldo/keto reductase
KPHS_46950	0.510606	0.999859	hypothetical protein KPHS_46950
KPHS_31690	0.509151	0.999859	phenylalanyl-tRNA synthetase subunit alpha	translation, phenylalanyl-tRNA aminoacylation, tRNA aminoacylation
KPHS_29460	0.509134	0.999859	electron transport complex protein RnfD	electron transport chain, transmembrane transport, oxidation-reduction process
KPHS_01970	0.506871	0.999859	50S ribosomal protein L11	translation
KPHS_02530	0.506606	0.999859	putative amino acid transport protein
KPHS_49400	0.505845	0.999859	transcriptional regulator	carbohydrate metabolic process, regulation of transcription, DNA-templated, positive regulation of transcription, DNA-templated, positive regulation of carbohydrate metabolic process
KPHS_12020	0.505621	0.999859	adenylate kinase	nucleobase-containing compound metabolic process, nucleotide biosynthetic process, phosphorylation, AMP salvage, nucleoside monophosphate phosphorylation
KPHS_28140	0.505313	0.999859	malate dehydrogenase	oxidation-reduction process
KPHS_39550	0.503357	0.999859	tRNA-specific adenosine deaminase	tRNA wobble adenosine to inosine editing, tRNA processing
KPHS_16260	0.502366	0.999859	adenosylmethionine-8-amino-7-oxononanoate aminotransferase	biotin biosynthetic process
KPHS_48680	0.501832	0.999859	hypothetical protein KPHS_48680
KPHS_21940	0.501405	0.999859	enoyl-ACP reductase	fatty acid biosynthetic process, oxidation-reduction process
KPHS_42890	0.501348	0.999859	N-acetylglutamate synthase	arginine biosynthetic process, cellular amino acid biosynthetic process
KPHS_09410	0.500609	0.999859	prolyl-tRNA synthetase	translation, tRNA aminoacylation for protein translation, prolyl-tRNA aminoacylation, aminoacyl-tRNA metabolism involved in translational fidelity
KPHS_33850	0.500571	0.999859	phosphogluconate dehydratase, partial	Entner-Doudoroff pathway through 6-phosphogluconate
KPHS_48700	0.499488	0.999859	30S ribosomal protein S10	translation
KPHS_31170	0.498985	0.999859	hypothetical protein KPHS_31170
KPHS_09760	0.498824	0.999859	xanthine-guanine phosphoribosyltransferase	purine ribonucleoside salvage, nucleoside metabolic process, XMP salvage
KPHS_07120	0.496862	0.999859	bifunctional aspartokinase I/homoserine dehydrogenase I	cellular amino acid metabolic process, cellular amino acid biosynthetic process, aspartate family amino acid biosynthetic process, threonine biosynthetic process, lysine biosynthetic process via diaminopimelate, phosphorylation, oxidation-reduction process
KPHS_03200	0.496071	0.999859	glutamate/aspartate:proton symporter	dicarboxylic acid transport, amino acid transport, aspartate transmembrane transport, L-glutamate transmembrane transport, transmembrane transport, proton transmembrane transport
KPHS_01160	0.494615	0.999859	branched-chain amino acid aminotransferase	cellular amino acid biosynthetic process, branched-chain amino acid metabolic process, branched-chain amino acid biosynthetic process, isoleucine biosynthetic process, leucine biosynthetic process, valine biosynthetic process
KPHS_47390	0.49103	0.999859	BolA family transcriptional regulator
KPHS_19220	0.49094	0.999859	nucleoside permease NupC	nucleoside transmembrane transport
KPHS_52010	0.489698	0.999859	putative LysR-family transcriptional regulator	regulation of transcription, DNA-templated
KPHS_39080	0.489546	0.999859	inositol-5-monophosphate dehydrogenase, partial	oxidation-reduction process
KPHS_32140	0.488208	0.999859	hypothetical protein KPHS_32140
KPHS_36440	0.486891	0.999859	tRNA-dihydrouridine synthase C	tRNA dihydrouridine synthesis, tRNA processing, oxidation-reduction process
KPHS_48570	0.485613	0.999859	50S ribosomal protein L24	translation
KPHS_46310	0.485149	0.999859	putative enzyme, ferredoxin reductase-like, FAD-linked, NADP-linked	oxidation-reduction process
KPHS_15030	0.483716	0.999859	D-alanyl-D-alanine carboxypeptidase	proteolysis
KPHS_49910	0.48175	0.999859	hypothetical protein KPHS_49910	transmembrane transport, queuosine salvage
KPHS_04820	0.481412	0.999859	putative inner membrane protein
KPHS_39490	0.480877	0.999859	nitrogen regulatory protein P-II	regulation of nitrogen utilization, regulation of catalytic activity
KPHS_07250	0.479655	0.999859	chaperone protein DnaJ	DNA replication, protein folding, response to heat
KPHS_39090	0.479138	0.999859	inosine-5\'-monophosphate dehydrogenase	oxidation-reduction process
KPHS_18460	0.477978	0.999859	nicotinate phosphoribosyltransferase	NAD biosynthetic process, nicotinate nucleotide biosynthetic process, pyridine nucleotide biosynthetic process
KPHS_49340	0.477347	0.999859	biotin biosynthesis, reaction prior to pimeloyl CoA	biotin biosynthetic process
KPHS_29190	0.477138	0.999859	TDT family K+-tellurite ethidium and proflavin transport protein	transmembrane transport
KPHS_07240	0.477098	0.999859	molecular chaperone DnaK	protein folding
KPHS_34650	0.476999	0.999859	AraC-type transcriptional regulator	regulation of transcription, DNA-templated
KPHS_49510	0.475354	0.999859	aspartate-semialdehyde dehydrogenase	cellular amino acid metabolic process, cellular amino acid biosynthetic process, lysine biosynthetic process, methionine biosynthetic process, threonine biosynthetic process, lysine biosynthetic process via diaminopimelate, isoleucine biosynthetic process, diaminopimelate biosynthetic process, oxidation-reduction process, 'de novo' L-methionine biosynthetic process
KPHS_43470	0.47515	0.999859	MrkA fimbrial protein	cell adhesion
KPHS_09170	0.473462	0.999859	elongation factor Ts	translation, translational elongation
KPHS_01990	0.473249	0.999859	50S ribosomal protein L10	translation, ribosome biogenesis
KPHS_11390	0.473154	0.999859	trigger factor	protein peptidyl-prolyl isomerization, protein folding, cell cycle, protein transport, cell division
KPHS_08690	0.472561	0.999859	2-amino-4-hydroxy-6-hydroxymethyldihydropteridine diphosphokinase	folic acid-containing compound biosynthetic process, phosphorylation
KPHS_29930	0.472143	0.999859	hypothetical protein KPHS_29930
KPHS_05690	0.47203	0.999859	hypothetical protein KPHS_05690
KPHS_29710	0.471649	0.999859	glyoxalase I
KPHS_00810	0.471436	0.999859	DNA-binding transcriptional dual regulator	regulation of transcription, DNA-templated
KPHS_04450	0.471149	0.999859	peptidyl-prolyl cis-trans isomerase	protein peptidyl-prolyl isomerization, protein folding
KPHS_08980	0.471066	NA	hypothetical protein KPHS_08980
KPHS_12160	0.469752	0.999859	putative ABC transporter ATP-binding protein YbbL
KPHS_51400	0.469726	0.999859	50S ribosomal protein L28	translation
KPHS_16380	0.469544	0.999859	molybdopterin biosynthesis protein B	Mo-molybdopterin cofactor biosynthetic process
KPHS_35250	0.468724	0.999859	hypothetical protein KPHS_35250
KPHS_15500	0.46868	0.999859	K+-transporting ATPase	ion transport, potassium ion transport, potassium ion transmembrane transport, ATP hydrolysis coupled cation transmembrane transport
KPHS_48760	0.468187	0.999859	30S ribosomal protein S7	translation
KPHS_52230	0.463458	0.999859	LacI transcriptional regulator	regulation of transcription, DNA-templated
KPHS_52510	0.463294	0.999859	DNA-binding transcriptional regulator DsdC	regulation of transcription, DNA-templated
KPHS_05490	0.463246	0.999859	phage DNA binding protein
KPHS_02000	0.462806	0.999859	50S ribosomal protein L7/L12	translation
KPHS_50820	0.461786	0.999859	glycyl-tRNA synthetase subunit alpha	translation, glycyl-tRNA aminoacylation
KPHS_44120	0.461414	0.999859	D-3-phosphoglycerate dehydrogenase	L-serine biosynthetic process, oxidation-reduction process
KPHS_14790	0.460832	NA	sugar ABC transporter periplasmic sugar-binding protein
KPHS_04710	0.458544	0.999859	putative acyltransferase domain protein
KPHS_35330	0.45782	0.999859	amino acid APC transporter	transmembrane transport
KPHS_52800	0.455976	0.999859	ribonuclease P protein component, partial	tRNA processing, RNA phosphodiester bond hydrolysis, RNA phosphodiester bond hydrolysis, endonucleolytic
KPHS_34630	0.455567	0.999859	permease and ATP-binding protein of yersiniabactin-iron ABC transporter YbtQ	transmembrane transport
KPHS_48020	0.455075	0.999859	DNA-binding protein Fis	regulation of transcription, DNA-templated
KPHS_19980	0.454723	0.999859	ATPase	lipoprotein transport, lipoprotein localization to membrane
KPHS_34700	0.454708	0.999859	yersiniabactin siderophore biosynthetic protein
KPHS_31800	0.454369	0.999859	hypothetical protein KPHS_31800
KPHS_33900	0.451986	0.999859	pyruvate kinase	glycolytic process, phosphorylation
KPHS_41020	0.451978	0.999859	recombinase A	DNA metabolic process, DNA repair, DNA recombination, cellular response to DNA damage stimulus, SOS response
KPHS_28840	0.451957	0.999859	pyrimidine specific nucleoside hydrolase	pyrimidine nucleobase metabolic process, metabolic process, nucleobase-containing small molecule interconversion
KPHS_31410	0.451649	0.999859	iron(III) dicitrate transport ATP-binding protein
KPHS_02520	0.451562	0.999859	L-asparagine permease
KPHS_10970	0.45127	0.999859	queuine tRNA-ribosyltransferase	tRNA modification, tRNA processing, queuosine biosynthetic process, tRNA-guanine transglycosylation
KPHS_16390	0.451065	0.999859	molybdenum cofactor biosynthesis protein C	Mo-molybdopterin cofactor biosynthetic process
KPHS_52980	0.450662	0.999859	phosphate transporter permease subunit	phosphate ion transmembrane transport, transmembrane transport
KPHS_48740	0.450531	0.999859	elongation factor Tu	translation, translational elongation
KPHS_43940	0.450488	0.999859	hypothetical protein KPHS_43940	tRNA processing, RNA modification
KPHS_31400	0.45012	0.999859	iron compound ABC superfamily ATP binding cassette transporter, binding protein
KPHS_34680	0.449061	0.999859	irp3 protein, yersiniabactin siderophore biosynthetic protein	oxidation-reduction process
KPHS_39560	0.448498	0.999859	hypothetical protein KPHS_39560
KPHS_40460	0.447895	0.999859	16S rRNA-processing protein	rRNA processing, ribosome biogenesis, ribosomal small subunit biogenesis
KPHS_20790	0.447881	0.999859	hypothetical protein KPHS_20790	carbohydrate metabolic process
KPHS_05760	0.447813	0.999859	oxidoreductase	oxidation-reduction process
KPHS_02760	0.446442	0.999859	replicative DNA helicase	DNA replication, DNA replication, synthesis of RNA primer, DNA duplex unwinding
KPHS_14560	0.445647	0.999859	putative alcohol dehydrogenase	oxidation-reduction process
KPHS_45610	0.445408	0.999859	radical SAM domain-containing protein
KPHS_15950	0.444005	0.999859	UDP-galactose 4-epimerase	galactose metabolic process
KPHS_42110	0.443275	0.999859	tRNA pseudouridine synthase C	pseudouridine synthesis, RNA modification
KPHS_51350	0.443148	0.999859	3-deoxy-D-manno-octulosonic-acid transferase	lipopolysaccharide core region biosynthetic process
KPHS_36840	0.442978	0.999859	ribosomal 5S rRNA E-loop binding protein Ctc/L25/TL5	translation
KPHS_38130	0.442632	0.999859	putative oxidoreductase
KPHS_38300	0.442599	0.999859	phosphocarrier protein ptsH	phosphoenolpyruvate-dependent sugar phosphotransferase system
KPHS_50260	0.442595	0.999859	oxidoreductase
KPHS_08400	0.439051	0.999859	dihydrolipoamide dehydrogenase	electron transport chain, cell redox homeostasis, oxidation-reduction process
KPHS_05720	0.438406	0.999859	hypothetical protein KPHS_05720
KPHS_14430	0.437978	0.999859	ferric enterobactin transport protein
KPHS_51170	0.436447	0.999859	hypothetical protein KPHS_51170
KPHS_35020	0.436262	0.999859	putative lysophospholipase
KPHS_16300	0.435671	0.999859	dithiobiotin synthetase	biotin biosynthetic process
KPHS_44520	0.435576	0.999859	DNA-binding transcriptional regulator CsgD	regulation of transcription, DNA-templated
KPHS_47140	0.435012	0.999859	translation initiation factor IF-2	translation, translational initiation
KPHS_21910	0.435009	0.999859	exoribonuclease II	RNA catabolic process, mRNA catabolic process, RNA metabolic process, nucleic acid phosphodiester bond hydrolysis, RNA phosphodiester bond hydrolysis, RNA phosphodiester bond hydrolysis, exonucleolytic
KPHS_47040	0.434967	0.999859	putative protease	proteolysis
KPHS_46940	0.434957	0.999859	putative phosphoheptose isomerase	DNA replication, carbohydrate derivative metabolic process
KPHS_25000	0.433065	0.999859	putative universal stress protein G
KPHS_18400	0.433026	0.999859	asparaginyl-tRNA synthetase	tRNA aminoacylation for protein translation
KPHS_17850	0.432924	0.999859	putative surface protein
KPHS_09030	0.4321	0.999859	glutamate-1-semialdehyde aminotransferase	porphyrin-containing compound biosynthetic process, protoporphyrinogen IX biosynthetic process, tetrapyrrole biosynthetic process
KPHS_30280	0.43201	0.999859	hypothetical protein KPHS_30280
KPHS_16290	0.431774	0.999859	biotin biosynthesis protein BioC	biotin biosynthetic process, methylation
KPHS_05740	0.431693	0.999859	plasmid partition ParA protein
KPHS_36180	0.430384	0.999859	hypothetical protein KPHS_36180
KPHS_36720	0.429296	0.999859	hypothetical protein KPHS_36720
KPHS_14500	0.42927	0.999859	hypothetical protein KPHS_14500	enterobactin biosynthetic process
KPHS_13900	0.428542	0.999859	putative inner membrane protein
KPHS_48750	0.428429	0.999859	elongation factor G	translation, translational elongation
KPHS_36420	0.428422	0.999859	putative transcriptional antiterminator	regulation of transcription, DNA-templated, positive regulation of transcription, DNA-templated
KPHS_20350	0.427909	0.999859	hypothetical protein KPHS_20350
KPHS_36970	0.427832	0.999859	multidrug transporter membrane protein/ATP-binding component	peptide transport, transmembrane transport
KPHS_39660	0.426754	0.999859	GTP-binding protein LepA	translation, translational elongation, positive regulation of translation
KPHS_13410	0.426423	0.999859	amino acid ABC transporter substrate-binding protein	nitrogen compound transport
KPHS_48430	0.426374	0.999859	50S ribosomal protein L17	translation
KPHS_47240	0.42619	0.999859	preprotein translocase subunit SecG	protein secretion, protein transmembrane transport
KPHS_06890	0.425381	0.999859	putative Na+ dependent nucleoside transporter	nucleoside transmembrane transport
KPHS_11520	0.425157	0.999859	putative LRP-like transcriptional regulator	regulation of transcription, DNA-templated
KPHS_37510	0.424941	0.999859	putative phosphatase
KPHS_51150	0.424642	0.999859	putative phosphatase
KPHS_05800	0.424508	0.999859	cyanate transport
KPHS_50330	0.423725	0.999859	putative peptidase
KPHS_30260	0.422925	0.999859	hypothetical protein KPHS_30260
KPHS_20560	0.422807	0.999859	CTP synthase domain protein	pyrimidine nucleotide biosynthetic process
KPHS_04810	0.422701	0.999859	putative inner membrane protein
KPHS_52790	0.422097	0.999859	50S ribosomal protein L34	translation
KPHS_14000	0.421957	0.999859	putative aminotransferase	regulation of transcription, DNA-templated, biosynthetic process
KPHS_01180	0.421498	0.999859	threonine dehydratase	cellular amino acid metabolic process, cellular amino acid biosynthetic process, branched-chain amino acid biosynthetic process, isoleucine biosynthetic process
KPHS_03790	0.419028	0.999859	co-chaperonin	protein folding
KPHS_07540	0.418295	0.999859	hypothetical protein KPHS_07540
KPHS_02540	0.417628	0.999859	hypothetical protein KPHS_02540
KPHS_52990	0.416985	0.999859	phosphate transporter permease subunit	phosphate ion transport, transmembrane transport
KPHS_39030	0.415182	0.999859	LysR family transcriptional regulator	regulation of transcription, DNA-templated
KPHS_35370	0.413884	0.999859	histidinol dehydrogenase	histidine biosynthetic process, cellular amino acid biosynthetic process, oxidation-reduction process
KPHS_04800	0.413697	0.999859	putative cytoplasmic protein
KPHS_47350	0.413486	0.999859	hypothetical protein KPHS_47350
KPHS_45780	0.413433	0.999859	putative glutathione-like synthetase
KPHS_12000	0.411465	0.999859	recombination protein RecR	DNA repair, DNA recombination, cellular response to DNA damage stimulus
KPHS_36990	0.410862	0.999859	O6-methylguanine-DNA methyltransferase, transcription activator/repressor	DNA repair, regulation of transcription, DNA-templated, methylation
KPHS_47030	0.410631	0.999859	peptidase, U32 family	proteolysis
KPHS_02260	0.409701	0.999859	bifunctional purine biosynthesis protein PurH	purine nucleotide biosynthetic process, 'de novo' IMP biosynthetic process, metabolic process
KPHS_43430	0.409633	0.999859	putative fimbrial-like protein	cell adhesion
KPHS_10740	0.409493	0.999859	recombination associated protein	DNA recombination
KPHS_20270	0.409123	0.999859	putative oxidoreductase	oxidation-reduction process
KPHS_47150	0.40882	0.999859	transcription elongation factor NusA	DNA-templated transcription, termination, translational elongation, regulation of DNA-templated transcription, termination, transcription antitermination
KPHS_45580	0.408077	0.999859	putative alcohol dehydrogenase	oxidation-reduction process
KPHS_17970	0.407895	0.999859	cysteine/glutathione ABC transporter membrane/ATP-binding protein	cysteine transport, transmembrane transport
KPHS_25520	0.407681	0.999859	putative oxidoreductase	biosynthetic process
KPHS_49890	0.406819	0.999859	heavy-metal transporting ATPase ZntA	cation transport, metal ion transport, ATP hydrolysis coupled cation transmembrane transport
KPHS_06830	0.406077	0.999859	nucleotidase
KPHS_46330	0.406022	0.999859	hypothetical protein KPHS_46330
KPHS_46760	0.405795	0.999859	(D)-galactarate dehydrogenase	galactarate catabolic process
KPHS_24820	0.405391	0.999859	thermostable carboxypeptidase 1	proteolysis
KPHS_16170	0.404994	0.999859	putative pectinesterase	cell wall modification, pectin catabolic process
KPHS_36190	0.404506	0.999859	hypothetical protein KPHS_36190
KPHS_34670	0.402835	0.999859	High-molecular-weight nonribosomal peptide/polyketide synthetase 1 (HMWP1)	biosynthetic process
KPHS_33820	0.401197	0.999859	phosphoribosylglycinamide formyltransferase 2	purine nucleotide biosynthetic process, 'de novo' IMP biosynthetic process, purine ribonucleotide biosynthetic process
KPHS_30790	0.400851	0.999859	amino acid ABC transporter	transmembrane transport
KPHS_20340	0.399237	0.999859	cyanide-insensitive oxidase CioB	oxidation-reduction process
KPHS_24240	0.399131	0.999859	hypothetical protein KPHS_24240
KPHS_13940	0.398421	0.999859	putative acridine efflux pump	drug transmembrane transport, transmembrane transport
KPHS_20310	0.398039	0.999859	hypothetical protein KPHS_20310
KPHS_03640	0.396948	0.999859	hypothetical protein KPHS_03640	transmembrane transport
KPHS_51940	0.396865	0.999859	hypothetical protein KPHS_51940
KPHS_15340	0.396753	0.999859	glutaminyl-tRNA synthetase	translation, tRNA aminoacylation for protein translation, glutamyl-tRNA aminoacylation, glutaminyl-tRNA aminoacylation, tRNA aminoacylation
KPHS_38170	0.396751	0.999859	hypothetical protein KPHS_38170
KPHS_31940	0.396518	0.999859	hypothetical protein KPHS_31940
KPHS_37060	0.39564	0.999859	DNA gyrase subunit A	DNA metabolic process, DNA-dependent DNA replication, DNA topological change
KPHS_36690	0.39559	0.999859	elongation factor P-like protein YeiP	translational elongation, peptide biosynthetic process
KPHS_53060	0.394937	0.999859	F0F1 ATP synthase subunit epsilon	ATP biosynthetic process, ion transport, ATP synthesis coupled proton transport, ATP hydrolysis coupled cation transmembrane transport
KPHS_03090	0.39454	0.999859	putative inner membrane protein
KPHS_08700	0.3935	0.999859	poly(A) polymerase I	mRNA polyadenylation, RNA processing, mRNA processing, RNA polyadenylation
KPHS_19510	0.392406	0.999859	dihydroorotase, partial	pyrimidine nucleobase biosynthetic process
KPHS_45770	0.39081	0.999859	hypothetical protein KPHS_45770
KPHS_51390	0.390517	0.999859	50S ribosomal protein L33	translation
KPHS_35360	0.39003	0.999859	ATP phosphoribosyltransferase	histidine biosynthetic process, cellular amino acid biosynthetic process
KPHS_35420	0.388724	0.999859	imidazole glycerol phosphate synthase subunit HisF	histidine biosynthetic process, cellular amino acid biosynthetic process
KPHS_01210	0.388576	0.999859	peptidyl-prolyl cis-trans isomerase C	protein peptidyl-prolyl isomerization
KPHS_29910	0.388309	0.999859	hypothetical protein KPHS_29910	phosphorelay signal transduction system, regulation of transcription, DNA-templated
KPHS_36980	0.387796	0.999859	DNA repair system specific for alkylated DNA	oxidation-reduction process
KPHS_24860	0.387444	0.999859	dithiobiotin synthetase	biotin biosynthetic process
KPHS_09180	0.387272	0.999859	uridylate kinase	pyrimidine nucleotide biosynthetic process, metabolic process, phosphorylation, 'de novo' CTP biosynthetic process, nucleoside monophosphate phosphorylation
KPHS_02250	0.386694	0.999859	phosphoribosylamine--glycine ligase	purine nucleotide biosynthetic process, 'de novo' IMP biosynthetic process, purine nucleobase biosynthetic process
KPHS_46040	0.386499	0.999859	30S ribosomal protein S21	translation
KPHS_31090	0.386235	0.999859	putative ABC transporter ATP-binding protein
KPHS_53150	0.385909	0.999859	glucose-inhibited division protein B	rRNA processing, rRNA methylation, methylation, rRNA (guanine-N7)-methylation
KPHS_48440	0.385891	0.999859	DNA-directed RNA polymerase subunit alpha	transcription, DNA-templated
KPHS_07140	0.385837	0.999859	threonine synthase	cellular amino acid metabolic process
KPHS_40640	0.385026	0.999859	LysR family transcriptional regulator	regulation of transcription, DNA-templated
KPHS_39650	0.384896	0.999859	signal peptidase I	proteolysis
KPHS_45920	0.384587	0.999859	hypothetical protein KPHS_45920	lipid metabolic process, phospholipid metabolic process, phospholipid biosynthetic process
KPHS_52030	0.384553	0.999859	putative TetR family transcriptional regulator
KPHS_15060	0.384346	0.999859	penicillin-binding protein 2	proteolysis, regulation of cell shape, peptidoglycan biosynthetic process, cell wall organization
KPHS_34760	0.38431	0.999859	putative type IV secretory pathway VirB1 component
KPHS_13730	0.383291	0.999859	putative transport	transmembrane transport, cellular response to osmotic stress
KPHS_16400	0.382979	0.999859	molybdopterin biosynthesis protein
KPHS_00920	0.382902	0.999859	5,10-methylenetetrahydrofolate reductase	methionine metabolic process, cellular amino acid biosynthetic process, methionine biosynthetic process, tetrahydrofolate interconversion, oxidation-reduction process
KPHS_37890	0.382311	0.999859	protein-(glutamine-N5) methyltransferase, 50S ribosomal protein L3-specific	protein methylation, peptidyl-glutamine methylation, methylation, DNA methylation on adenine
KPHS_43860	0.382024	0.999859	lysyl-tRNA synthetase	translation, tRNA aminoacylation for protein translation, lysyl-tRNA aminoacylation
KPHS_44310	0.381307	0.999859	putative cupin domain protein
KPHS_51750	0.378442	0.999859	hypothetical protein KPHS_51750	division septum assembly, cell cycle, vesicle-mediated transport, FtsZ-dependent cytokinesis, cell division, cell septum assembly
KPHS_44810	0.378434	0.999859	transcriptional regulator Nlp
KPHS_04790	0.378163	0.999859	putative cytoplasmic protein
KPHS_17980	0.378046	0.999859	thioredoxin reductase	removal of superoxide radicals, oxidation-reduction process
KPHS_51260	0.377716	0.999859	O-antigen polymerase
KPHS_00190	0.376675	0.999859	protein disulfide isomerase I	cell redox homeostasis, oxidation-reduction process
KPHS_51700	0.376197	0.999859	hypothetical protein KPHS_51700
KPHS_35380	0.375924	0.999859	histidinol-phosphate aminotransferase	histidine biosynthetic process, cellular amino acid biosynthetic process, biosynthetic process
KPHS_09160	0.375747	0.999859	30S ribosomal protein S2	translation
KPHS_18150	0.375736	0.999859	phosphoserine transaminase	L-serine biosynthetic process, pyridoxine biosynthetic process, cellular amino acid biosynthetic process
KPHS_50560	0.374853	0.999859	dipeptide transporter	transmembrane transport
KPHS_18540	0.373273	0.999859	dihydroorotate oxidase	'de novo' pyrimidine nucleobase biosynthetic process, pyrimidine nucleotide biosynthetic process, UMP biosynthetic process, 'de novo' UMP biosynthetic process, oxidation-reduction process
KPHS_19320	0.373264	0.999859	2-ketoacid reductase	oxidation-reduction process
KPHS_43450	0.373009	0.999859	putative fimbrial usher protein	pilus assembly, transmembrane transport
KPHS_40980	0.372054	0.999859	hypothetical protein KPHS_40980
KPHS_07310	0.370995	0.999859	isoleucine-tRNA ligase	translation, tRNA aminoacylation for protein translation, isoleucyl-tRNA aminoacylation, aminoacyl-tRNA metabolism involved in translational fidelity
KPHS_39470	0.370112	0.999859	serine hydroxymethyltransferase	glycine biosynthetic process, one-carbon metabolic process, cellular amino acid biosynthetic process, glycine biosynthetic process from serine, methylation, tetrahydrofolate interconversion
KPHS_27140	0.369821	0.999859	glutamine ABC transporter permease	transmembrane transport, nitrogen compound transport
KPHS_21850	0.369781	0.999859	orotidine 5\'-phosphate decarboxylase	'de novo' pyrimidine nucleobase biosynthetic process, pyrimidine nucleotide biosynthetic process, 'de novo' UMP biosynthetic process
KPHS_13050	0.369327	0.999859	lipid A biosynthesis lauroyl acyltransferase	lipopolysaccharide biosynthetic process, lipid A biosynthetic process, Kdo2-lipid A biosynthetic process
KPHS_02790	0.369051	0.999859	acid phosphatase/phosphotransferase	dephosphorylation
KPHS_00860	0.368541	0.999859	cystathionine beta-lyase
KPHS_13890	0.368373	0.999859	putative regulatory protein	regulation of transcription, DNA-templated
KPHS_01150	0.36816	0.999859	acetolactate synthase 2 regulatory subunit
KPHS_47640	0.367028	0.999859	glutamate synthase large subunit	glutamate biosynthetic process, nitrogen compound metabolic process, oxidation-reduction process
KPHS_30370	0.366885	0.999859	3-hydroxybutyrate dehydrogenase	oxidation-reduction process
KPHS_19120	0.366569	0.999859	hypothetical protein KPHS_19120	uracil catabolic process, nitrogen utilization, oxidation-reduction process
KPHS_37520	0.366486	0.999859	hypothetical protein KPHS_37520
KPHS_51810	0.366401	0.999859	hypothetical protein KPHS_51810
KPHS_35800	0.365212	0.999859	putative chaperone
KPHS_51140	0.365044	0.999859	glutaredoxin 3	electron transport chain, cell redox homeostasis, oxidation-reduction process
KPHS_05750	0.364459	0.999859	L-aspartate oxidase	oxidation-reduction process
KPHS_44190	0.364276	0.999859	mechanosensitive channel MscS	transmembrane transport
KPHS_02020	0.364015	0.999859	DNA-directed RNA polymerase subunit beta\'	transcription, DNA-templated
KPHS_01170	0.363585	0.999859	dihydroxy-acid dehydratase	cellular amino acid biosynthetic process, branched-chain amino acid biosynthetic process, isoleucine biosynthetic process, valine biosynthetic process
KPHS_51800	0.362751	0.999859	putative purine/xanthine transport protein	transmembrane transport
KPHS_00290	0.362599	0.999859	GTP-binding protein
KPHS_03520	0.362398	0.999859	plasmid stable inheritance protein
KPHS_04520	0.362317	0.999859	2\',3\'-cyclic-nucleotide 2\'-phosphodiesterase	nucleotide metabolic process, nucleotide catabolic process
KPHS_28770	0.361192	0.999859	L-asparagine permease	amino acid transport, transmembrane transport
KPHS_02610	0.360856	0.999859	maltose operon periplasmic	carbohydrate transport
KPHS_06970	0.36084	0.999859	DNA repair protein RadA	recombinational repair, DNA repair, cellular response to DNA damage stimulus
KPHS_40440	0.360829	0.999859	50S ribosomal protein L19	translation
KPHS_40540	0.360546	0.999859	Hsp 24 nucleotide exchange factor	protein folding, regulation of catalytic activity
KPHS_06840	0.359866	0.999859	peptide chain release factor 3	translation, translational termination, regulation of translational termination
KPHS_06960	0.359681	0.999859	3-phosphoserine phosphatase	L-serine biosynthetic process, dephosphorylation
KPHS_43760	0.359274	0.999859	LysR family transcriptional regulator protein	regulation of transcription, DNA-templated
KPHS_25610	0.359075	0.999859	putative transcriptional regulator	regulation of transcription, DNA-templated
KPHS_11420	0.358759	0.999859	DNA-binding ATP-dependent protease La	proteolysis, protein quality control for misfolded or incompletely synthesized proteins, protein catabolic process, cellular response to heat
KPHS_52640	0.35868	0.999859	heat shock protein IbpA	protein stabilization
KPHS_47360	0.35861	0.999859	octaprenyl-diphosphate synthase	isoprenoid biosynthetic process
KPHS_41030	0.358211	0.999859	competence damage-inducible protein A
KPHS_15940	0.357919	0.999859	galactose-1-phosphate uridylyltransferase	carbohydrate metabolic process, galactose metabolic process, galactose catabolic process via UDP-galactose
KPHS_20320	0.357489	0.999859	hypothetical protein KPHS_20320
KPHS_26170	0.357397	0.999859	hypothetical protein KPHS_26170
KPHS_02770	0.357235	0.999859	alanine racemase	alanine metabolic process, D-alanine biosynthetic process
KPHS_20080	0.356974	0.999859	spermidine/putrescine ABC transporter membrane protein	transmembrane transport
KPHS_27570	0.356433	0.999859	8-amino-7-oxononanoate synthase	carboxylic acid metabolic process
KPHS_50790	0.356326	0.999859	ABC transport system ATP-binding component
KPHS_25670	0.356216	0.999859	hypothetical protein KPHS_25670
KPHS_51420	0.356146	0.999859	bifunctional phosphopantothenoylcysteine decarboxylase/phosphopantothenate synthase	coenzyme A biosynthetic process, pantothenate catabolic process
KPHS_39190	0.355017	0.999859	hypothetical protein KPHS_39190	rRNA processing, tRNA processing, tRNA methylation, methylation, rRNA base methylation
KPHS_38720	0.354944	0.999859	MutT-like protein
KPHS_47710	0.353794	0.999859	putative ATPase	cell cycle, cell division
KPHS_39330	0.353515	0.999859	cysteine desulfurase	[2Fe-2S] cluster assembly
KPHS_03920	0.353465	0.999859	elongation factor P	translation, translational elongation, peptide biosynthetic process
KPHS_39290	0.352713	0.999859	chaperone protein HscA	protein folding, iron-sulfur cluster assembly
KPHS_51100	0.352568	0.999859	putative tRNA/rRNA methyltransferase YibK	RNA methylation, RNA processing, tRNA processing, tRNA methylation, methylation
KPHS_17960	0.352543	0.999859	cytochrome-related transport system ATP-binding component	glutathione transmembrane transport, cell redox homeostasis, transmembrane transport
KPHS_09150	0.352237	0.999859	methionine aminopeptidase	proteolysis, protein initiator methionine removal
KPHS_19350	0.351861	0.999859	putative transport protein
KPHS_49520	0.351811	0.999859	hypothetical protein KPHS_49520
KPHS_35290	0.351751	0.999859	D-alanyl-D-alanine carboxypeptidase	proteolysis
KPHS_15820	0.351686	0.999859	translocation protein TolB precursor	cell cycle, protein transport, protein import, cell division
KPHS_03710	0.350691	0.999859	thiol:disulfide interchange protein	cytochrome complex assembly, electron transport chain, cell redox homeostasis, oxidation-reduction process
KPHS_07210	0.350457	0.999859	inner membrane protein YaaH
KPHS_20630	0.350154	0.999859	putative DinI-like protein
KPHS_38930	0.349961	0.999859	uracil transporter	uracil transport, transmembrane transport, uracil transmembrane transport
KPHS_30780	0.349378	0.999859	putative ABC transporter	amino acid transmembrane transport
KPHS_29420	0.348762	0.999859	Na(+)-translocating NADH-quinone reductase subunit E	electron transport chain, oxidation-reduction process
KPHS_37210	0.347681	0.999859	putative porin
KPHS_27310	0.34699	0.999859	hypothetical protein KPHS_27310
KPHS_09370	0.346907	0.999859	hypothetical protein KPHS_09370
KPHS_02510	0.346893	0.999859	hypothetical protein KPHS_02510
KPHS_15080	0.34583	0.999859	hypothetical protein KPHS_15080	regulation of translation, negative regulation of translation, mature ribosome assembly, negative regulation of ribosome biogenesis
KPHS_02960	0.344736	0.999859	putrescine/spermidine ABC transporter ATPase
KPHS_53070	0.344362	0.999859	F0F1 ATP synthase subunit beta	ATP biosynthetic process, ion transport, ATP synthesis coupled proton transport, ATP metabolic process, ATP hydrolysis coupled cation transmembrane transport, proton transmembrane transport
KPHS_36230	0.34384	0.999859	methionyl-tRNA synthetase	translation, tRNA aminoacylation for protein translation, methionyl-tRNA aminoacylation
KPHS_02500	0.343419	0.999859	hypothetical protein KPHS_02500
KPHS_29090	0.343335	0.999859	hypothetical protein KPHS_29090
KPHS_00780	0.343164	0.999859	ATP-dependent protease ATP-binding subunit	proteolysis, protein unfolding
KPHS_37790	0.343046	0.999859	erythronate-4-phosphate dehydrogenase	pyridoxine biosynthetic process, oxidation-reduction process
KPHS_15130	0.341431	0.999859	leucyl-tRNA synthetase	translation, tRNA aminoacylation for protein translation, leucyl-tRNA aminoacylation, aminoacyl-tRNA metabolism involved in translational fidelity
KPHS_45870	0.341361	0.999859	hypothetical protein KPHS_45870
KPHS_48480	0.341141	0.999859	preprotein translocase subunit SecY	protein targeting, protein transport, protein transport by the Sec complex, intracellular protein transmembrane transport
KPHS_51710	0.340778	0.999859	triosephosphate isomerase	gluconeogenesis, glycolytic process
KPHS_09130	0.340115	0.999859	2,3,4,5-tetrahydropyridine-2,6-carboxylate N-succinyltransferase	cellular amino acid biosynthetic process, lysine biosynthetic process, lysine biosynthetic process via diaminopimelate, diaminopimelate biosynthetic process
KPHS_33670	0.339996	0.999859	putative methyltransferase	rRNA processing, rRNA methylation, methylation
KPHS_04010	0.33928	0.999859	lysyl-tRNA synthetase	tRNA aminoacylation for protein translation, lysyl-tRNA aminoacylation, protein-lysine lysylation
KPHS_01570	0.338335	0.999859	DNA-dependent helicase II	DNA unwinding involved in DNA replication
KPHS_12320	0.338158	0.999859	hypothetical protein KPHS_12320
KPHS_29310	0.338077	0.999859	hypothetical protein KPHS_29310	regulation of transcription, DNA-templated
KPHS_46270	0.337901	0.999859	dihydroxyacetone kinase subunit DhaK	glycerol metabolic process, phosphorylation
KPHS_29730	0.337636	0.999859	hypothetical protein KPHS_29730	electron transport chain, cell redox homeostasis, oxidation-reduction process
KPHS_02590	0.337557	0.999859	maltose/maltodextrin transporter ATP-binding protein	carbohydrate transport, maltose transport
KPHS_02560	0.336985	0.999859	maltose transporter permease	transmembrane transport
KPHS_37880	0.336725	0.999859	chorismate synthase	cellular amino acid biosynthetic process, aromatic amino acid family biosynthetic process, chorismate biosynthetic process
KPHS_08290	0.336643	NA	putative major pilin subunit	protein secretion by the type II secretion system
KPHS_06520	0.336637	0.999859	GntR family transcriptional regulator	regulation of transcription, DNA-templated
KPHS_00010	0.336365	0.999859	flavodoxin	oxidation-reduction process
KPHS_47330	0.336095	0.999859	hypothetical protein KPHS_47330
KPHS_44230	0.336074	0.999859	transketolase
KPHS_10810	0.335637	0.999859	proline permease	amino acid transport, transmembrane transport
KPHS_24960	0.333568	0.999859	hypothetical protein KPHS_24960
KPHS_02450	0.333208	0.999859	putative cytochrome oxidase
KPHS_19210	0.331719	0.999859	choline dehydrogenase
KPHS_35920	0.33061	0.999859	putative protease	proteolysis
KPHS_25660	0.330502	0.999859	glutaminase	glutamine metabolic process
KPHS_35410	0.330236	0.999859	1-(5-phosphoribosyl)-5	histidine biosynthetic process, cellular amino acid biosynthetic process
KPHS_06730	0.330057	0.999859	2-component transcriptional regulator	regulation of transcription, DNA-templated
KPHS_47400	0.329802	0.999859	hypothetical protein KPHS_47400
KPHS_47980	0.329379	0.999859	hypothetical protein KPHS_47980
KPHS_27150	0.329368	0.999859	cysteine ABC transporter periplasmic substrate binding protein
KPHS_47720	0.329239	0.999859	cytochrome d ubiquinol oxidase subunit III
KPHS_39710	0.329236	0.999859	L-aspartate oxidase	NAD biosynthetic process, pyridine nucleotide biosynthetic process, oxidation-reduction process
KPHS_33890	0.329066	0.999859	transcriptional regulator HexR	regulation of transcription, DNA-templated, carbohydrate derivative metabolic process
KPHS_47690	0.328994	0.999859	30S ribosomal protein S9	translation
KPHS_29890	0.328922	0.999859	beta-lactamase
KPHS_47110	0.32876	0.999859	30S ribosomal protein S15	translation
KPHS_48450	0.328741	0.999859	30S ribosomal protein S4	translation
KPHS_37780	0.328313	0.999859	hypothetical protein KPHS_37780	cellular amino acid biosynthetic process, oxidation-reduction process
KPHS_12180	0.328151	0.999859	putative thioredoxin protein	cell redox homeostasis
KPHS_51440	0.327943	0.999859	nucleoid occlusion protein	cell cycle, negative regulation of division septum assembly, cell division, regulation of cell division
KPHS_49290	0.327804	0.999859	hypothetical protein KPHS_49290	nucleobase-containing compound metabolic process
KPHS_02190	0.327369	0.999859	transcriptional regulator HU subunit alpha	chromosome condensation
KPHS_04830	0.327263	0.999859	adenine deaminase dihydroorotase
KPHS_51740	0.326584	0.999859	sulfate transporter subunit	sulfate transport, ATP hydrolysis coupled anion transmembrane transport, sulfate transmembrane transport
KPHS_46070	0.326469	0.999859	G/U mismatch-specific DNA glycosylase	DNA repair, base-excision repair, AP site formation, cellular response to DNA damage stimulus
KPHS_35430	0.326029	0.999859	bifunctional phosphoribosyl-AMP cyclohydrolase/phosphoribosyl-ATP pyrophosphatase	histidine biosynthetic process, metabolic process, cellular amino acid biosynthetic process
KPHS_44250	0.325908	0.999859	outer membrane protein OprE3
KPHS_35170	0.324996	0.999859	shikimate transporter	transmembrane transport
KPHS_44240	0.324755	0.999859	hypothetical protein KPHS_44240	proteolysis
KPHS_47340	0.324701	0.999859	50S ribosomal protein L27	translation
KPHS_01940	0.323682	0.999859	elongation factor Tu	translation, translational elongation
KPHS_39950	0.32293	0.999859	hypothetical protein KPHS_39950	signal transduction
KPHS_49070	0.322641	0.999859	tryptophanyl-tRNA synthetase	translation, tRNA aminoacylation for protein translation, tryptophanyl-tRNA aminoacylation
KPHS_20360	0.322604	0.999859	hypothetical protein KPHS_20360
KPHS_49370	0.32237	0.999859	GntP family high-affinity gluconate permease	gluconate transmembrane transport
KPHS_39750	0.322345	0.999859	uracil-DNA glycosylase	DNA repair, base-excision repair, cellular response to DNA damage stimulus
KPHS_05770	0.322268	0.999859	hypothetical protein KPHS_05770
KPHS_47630	0.321761	0.999859	hypothetical protein KPHS_47630
KPHS_20300	0.321666	0.999859	putative structural protein
KPHS_34980	0.321534	0.999859	putative sodium:hydrogen antiporter	cation transport, transmembrane transport, proton transmembrane transport
KPHS_50180	0.321324	0.999859	oligopeptidase A	proteolysis
KPHS_00170	0.321308	0.999859	hypothetical protein KPHS_00170
KPHS_01110	0.320808	0.999859	hypothetical protein KPHS_01110
KPHS_40560	0.320759	0.999859	DNA repair protein	DNA repair, DNA recombination, cellular response to DNA damage stimulus
KPHS_50570	0.320563	0.999859	dipeptide transporter permease DppB	transmembrane transport
KPHS_44150	0.320093	0.999859	chromosome replication initiation inhibitor protein	regulation of transcription, DNA-templated
KPHS_18360	0.319233	0.999859	aromatic amino acid aminotransferase	cellular amino acid metabolic process, biosynthetic process
KPHS_11990	0.318819	0.999859	hypothetical protein KPHS_11990
KPHS_15050	0.318481	0.999859	cell wall shape-determining protein	regulation of cell shape, peptidoglycan biosynthetic process, cell division, cell wall organization
KPHS_33280	0.318466	0.999859	hypothetical protein KPHS_33280
KPHS_22260	0.318365	0.999859	putative LysR-family transcriptional regulator	regulation of transcription, DNA-templated
KPHS_39890	0.31721	0.999859	sigma-54 modulation protein	primary metabolic process
KPHS_18710	0.316852	0.999859	methylglyoxal synthase	methylglyoxal biosynthetic process
KPHS_51660	0.315576	0.999859	ATP-dependent DNA helicase RecG	DNA repair, DNA recombination, cellular response to DNA damage stimulus, DNA duplex unwinding
KPHS_06900	0.315246	0.999859	deoxyribose-phosphate aldolase	deoxyribonucleotide catabolic process, carbohydrate catabolic process, deoxyribose phosphate catabolic process
KPHS_53050	0.314601	0.999859	hypothetical protein KPHS_53050
KPHS_12310	0.313812	0.999859	cysteinyl-tRNA synthetase	translation, tRNA aminoacylation for protein translation, cysteinyl-tRNA aminoacylation
KPHS_43820	0.3137	0.999859	putative transport protein	transmembrane transport
KPHS_12260	0.313568	0.999859	phosphoribosylaminoimidazole carboxylase ATPase subunit	purine nucleotide biosynthetic process, 'de novo' IMP biosynthetic process
KPHS_02660	0.313261	0.999859	LexA repressor	DNA replication, DNA repair, regulation of transcription, DNA-templated, proteolysis, cellular response to DNA damage stimulus, SOS response, negative regulation of transcription, DNA-templated
KPHS_51580	0.313053	0.999859	putative methylated-DNA	DNA repair, regulation of transcription, DNA-templated, methylation
KPHS_51130	0.31257	0.999859	preprotein translocase subunit SecB	protein folding, protein transport, protein tetramerization
KPHS_24190	0.312205	0.999859	mannose-6-phosphate isomerase	carbohydrate metabolic process, GDP-mannose biosynthetic process
KPHS_00760	0.311782	0.999859	ribonuclease activity regulator protein RraA	negative regulation of catalytic activity, regulation of RNA metabolic process
KPHS_29880	0.310551	0.999859	hypothetical protein KPHS_29880
KPHS_02600	0.310288	0.999859	maltoporin	ion transport, carbohydrate transport, maltose transport, carbohydrate transmembrane transport, maltodextrin transport
KPHS_40650	0.30959	0.999859	acyl carrier protein phosphodiesterase	electron transport chain, oxidation-reduction process
KPHS_09350	0.30954	0.999859	tRNA(Ile)-lysidine synthetase	tRNA modification, tRNA processing
KPHS_09890	0.3091	0.999859	putative oxidoreductase protein	oxidation-reduction process
KPHS_49690	0.308178	0.999859	branched-chain amino acid transport system ATP-binding protein	amino acid transport, branched-chain amino acid transport
KPHS_37670	0.308042	0.999859	histidine ABC transporter substrate-binding protein	nitrogen compound transport
KPHS_52020	0.307968	0.999859	multidrug resistance protein membrane translocase	transmembrane transport
KPHS_35390	0.307225	0.999859	histidinol-phosphatase/imidazoleglycerol-phosphate dehydratase	histidine biosynthetic process, metabolic process, cellular amino acid biosynthetic process, dephosphorylation
KPHS_08680	0.305977	0.999859	3-methyl-2-oxobutanoate hydroxymethyltransferase	pantothenate biosynthetic process, methylation
KPHS_07180	0.305502	0.999859	transaldolase B	carbohydrate metabolic process, pentose-phosphate shunt
KPHS_49410	0.304829	0.999859	DNA-binding transcriptional repressor GlpR	regulation of transcription, DNA-templated
KPHS_37490	0.30448	0.999859	hypothetical protein KPHS_37490	dephosphorylation
KPHS_30920	0.30434	0.999859	putative acyl-CoA dehydrogenase	oxidation-reduction process
KPHS_37120	0.304151	0.999859	sn-glycerol-3-phosphate transporter	glycerol-3-phosphate transmembrane transport, transmembrane transport
KPHS_39900	0.303971	0.999859	bifunctional chorismate mutase/prephenate dehydratase	L-phenylalanine biosynthetic process, chorismate metabolic process
KPHS_51110	0.303368	0.999859	serine acetyltransferase	cysteine biosynthetic process from serine
KPHS_01430	0.303129	0.999859	putative amino acid/amine transport protein	amino acid transport, transmembrane transport
KPHS_43990	0.303088	0.999859	copper-sensitivity suppressor protein A
KPHS_36530	0.30305	0.999859	hypothetical protein KPHS_36530
KPHS_06370	0.302868	0.999859	4-hydroxyphenylacetate catabolism	regulation of transcription, DNA-templated, negative regulation of transcription, DNA-templated
KPHS_39070	0.302756	0.999859	bifunctional GMP synthase/glutamine amidotransferase protein	purine nucleotide biosynthetic process, GMP biosynthetic process, glutamine metabolic process
KPHS_11200	0.302566	0.999859	putative transport protein	transmembrane transport
KPHS_00800	0.301941	0.999859	essential cell division protein	division septum assembly, cell cycle, FtsZ-dependent cytokinesis, cell division, cell septum assembly
KPHS_30890	0.301368	0.999859	ABC transporter permease	transmembrane transport
KPHS_15920	0.301324	0.999859	aldose 1-epimerase	carbohydrate metabolic process, galactose metabolic process, hexose metabolic process
KPHS_15790	0.301292	0.999859	colicin uptake protein TolR	cell cycle, protein transport, cell division, transmembrane transport
KPHS_02430	0.301205	0.999859	23S rRNA pseudouridine synthase F	pseudouridine synthesis, RNA modification
KPHS_15040	0.300613	0.999859	rare lipoprotein A	peptidoglycan metabolic process, cell wall organization
KPHS_51340	0.300418	0.999859	putative glycosyltransferase
KPHS_25300	0.300397	0.999859	hypothetical protein KPHS_25300
KPHS_00220	0.300238	0.999859	GTP-binding protein	division septum assembly, cell cycle, cell division, cell septum assembly
KPHS_46550	0.300107	0.999859	DNA-binding transcriptional repressor ExuR	regulation of transcription, DNA-templated
KPHS_45860	0.300023	0.999859	bifunctional glutamine-synthetase adenylyltransferase/deadenyltransferase	regulation of glutamine family amino acid metabolic process, metabolic process
KPHS_02780	0.299656	0.999859	aromatic amino acid aminotransferase	cellular amino acid metabolic process, biosynthetic process
KPHS_47700	0.299397	0.999859	50S ribosomal protein L13	translation
KPHS_23560	0.299369	0.999859	D-lactate dehydrogenase	oxidation-reduction process
KPHS_09450	0.299364	0.999859	DL-methionine transporter permease	transmembrane transport
KPHS_09330	0.299153	0.999859	lysine decarboxylase 2, constitutive	cellular amino acid metabolic process
KPHS_44300	0.299127	0.999859	putative hydrolase
KPHS_11190	0.298553	0.999859	hypothetical protein KPHS_11190
KPHS_07290	0.298453	0.999859	30S ribosomal protein S20	translation
KPHS_18560	0.298438	0.999859	putative Fe-S protein	electron transport chain
KPHS_13880	0.298428	0.999859	beta-lactamase
KPHS_16670	0.298255	0.999859	putative SAM-dependent methyltransferase	methylation
KPHS_08750	0.298124	0.999859	ATP-dependent helicase
KPHS_53080	0.29796	0.999859	F0F1 ATP synthase subunit gamma	ATP biosynthetic process, ion transport, ATP synthesis coupled proton transport, plasma membrane ATP synthesis coupled proton transport, ATP hydrolysis coupled cation transmembrane transport
KPHS_37840	0.297525	0.999859	hypothetical protein KPHS_37840
KPHS_02280	0.296087	0.999859	homoserine O-succinyltransferase	cellular amino acid biosynthetic process, methionine biosynthetic process, L-methionine biosynthetic process from homoserine via O-succinyl-L-homoserine and cystathionine
KPHS_51760	0.296086	0.999859	aquaglyceroporin	transmembrane transport
KPHS_35400	0.295859	0.999859	imidazole glycerol phosphate synthase	histidine biosynthetic process, glutamine metabolic process, cellular amino acid biosynthetic process
KPHS_02480	0.295798	0.999859	UDP-3-O-(3-hydroxymyristoyl)-glucosamine N-acyltransferase
KPHS_19480	0.29485	0.999859	putative sarcosine oxidase	oxidation-reduction process
KPHS_11450	0.294726	0.999859	peptidyl-prolyl cis-trans isomerase	protein peptidyl-prolyl isomerization
KPHS_39730	0.294682	0.999859	ATP-dependent RNA helicase SrmB	ribosomal large subunit assembly, ribosome biogenesis
KPHS_09430	0.294258	0.999859	outer membrane lipoprotein	signal transduction, intracellular signal transduction
KPHS_46740	0.293951	0.999859	putative transport protein	transmembrane transport
KPHS_46250	0.293943	0.999859	putative glycerol dehydrogenase	oxidation-reduction process
KPHS_38970	0.293365	0.999859	phosphoribosylaminoimidazole synthetase	purine nucleotide biosynthetic process, 'de novo' IMP biosynthetic process
KPHS_49760	0.293364	0.999859	putative acyltransferase	pantothenate biosynthetic process, zymogen activation
KPHS_13240	0.292895	0.999859	beta-fructofuranosidase, sucrose-6-phosphate hydrolase	carbohydrate metabolic process, sucrose metabolic process, metabolic process
KPHS_10820	0.292683	0.999859	maltodextrin glucosidase	carbohydrate metabolic process
KPHS_51730	0.291917	0.999859	CDP-diacylglycerol pyrophosphatase	lipid metabolic process, phospholipid biosynthetic process, CDP-diacylglycerol catabolic process
KPHS_01230	0.291725	0.999859	ATP-dependent DNA helicase Rep	DNA replication, DNA unwinding involved in DNA replication, nucleic acid phosphodiester bond hydrolysis
KPHS_03500	0.291338	0.999859	hypothetical protein KPHS_03500
KPHS_37860	0.291242	0.999859	hypothetical protein KPHS_37860
KPHS_43500	0.291187	0.999859	putative regulatory protein MarR	regulation of transcription, DNA-templated
KPHS_45530	0.291147	0.999859	TonB-system energizer ExbB	protein transport, transmembrane transport
KPHS_10060	0.291127	0.999859	hypothetical protein KPHS_10060
KPHS_06680	0.291005	0.999859	paral putative membrane protein
KPHS_49920	0.290948	0.999859	hypothetical protein KPHS_49920
KPHS_09520	0.290801	0.999859	UbiE/COQ5 family methyltransferase	methylation
KPHS_53090	0.290419	0.999859	F0F1 ATP synthase subunit alpha	ATP biosynthetic process, ion transport, ATP synthesis coupled proton transport, ATP metabolic process, ATP hydrolysis coupled cation transmembrane transport, proton transmembrane transport
KPHS_12170	0.290008	0.999859	putative metal resistance protein
KPHS_16360	0.289965	0.999859	putative phosphatase/sulfatase	regulation of cell shape
KPHS_07160	0.289831	0.999859	hypothetical protein KPHS_07160
KPHS_21590	0.289785	0.999859	tryptophan synthase subunit alpha	tryptophan biosynthetic process, tryptophan metabolic process, cellular amino acid biosynthetic process, aromatic amino acid family biosynthetic process
KPHS_04700	0.289531	0.999859	UDP-N-acetylmuramate:L-alanyl-gamma-D-glutamyl-meso-diaminopimelate ligase	cell cycle, regulation of cell shape, biosynthetic process, peptidoglycan biosynthetic process, peptidoglycan turnover, cell division, cell wall organization
KPHS_22190	0.2895	0.999859	thiol peroxidase	cell redox homeostasis, oxidation-reduction process, cellular oxidant detoxification
KPHS_06670	0.28916	0.999859	hypothetical protein KPHS_06670
KPHS_45160	0.288743	NA	hypothetical protein KPHS_45160
KPHS_52280	0.288735	0.999859	2-aminoethylphosphonate transporter, membrane component, partial	transmembrane transport
KPHS_47430	0.288181	0.999859	ABC transporter membrane protein
KPHS_40810	0.288079	0.999859	glycine, betaine and proline ABC transporter ATP-binding protein	glycine betaine transport
KPHS_32320	0.287878	0.999859	N5-glutamine S-adenosyl-L-methionine-dependent methyltransferase	protein methylation, peptidyl-glutamine methylation, methylation
KPHS_28470	0.287796	0.999859	energy-dependent efflux protein for methyl viologen resistance	transmembrane transport
KPHS_51360	0.287778	0.999859	glucosyl transferase
KPHS_06630	0.287601	0.999859	phosphoglycerol transferase I
KPHS_49360	0.28755	0.999859	putative DNA uptake protein	iron-sulfur cluster assembly, protein maturation
KPHS_10140	0.287459	0.999859	gamma-glutamyl phosphate reductase	proline biosynthetic process, cellular amino acid biosynthetic process, oxidation-reduction process, L-proline biosynthetic process
KPHS_51320	0.286922	0.999859	glucuronic acid transferase
KPHS_05610	0.286803	NA	hypothetical protein KPHS_05610
KPHS_31780	0.286294	0.999859	transporter	protein transport, siderophore transport, siderophore transmembrane transport, transmembrane transport
KPHS_04230	0.286265	0.999859	adenylosuccinate synthetase	purine nucleotide biosynthetic process, 'de novo' AMP biosynthetic process
KPHS_17090	0.286054	0.999859	major facilitator superfamily protein	transmembrane transport
KPHS_01560	0.285851	0.999859	flavin mononucleotide phosphatase
KPHS_25820	0.285803	0.999859	LysR family transcriptional regulator, partial
KPHS_04690	0.285697	0.999859	fructose-1,6-bisphosphatase	carbohydrate metabolic process, gluconeogenesis, carbohydrate biosynthetic process, dephosphorylation
KPHS_15070	0.285544	0.999859	SPOUT methyltransferase superfamily protein	rRNA processing, rRNA methylation, methylation
KPHS_13310	0.28487	0.999859	auxiliary transport protein, membrane fusion protein (MFP) family
KPHS_41520	0.284792	0.999859	hypothetical protein KPHS_41520	regulation of transcription, DNA-templated
KPHS_20480	0.28477	0.999859	leucine export protein LeuE	amino acid transport
KPHS_35770	0.284644	0.999859	deoxycytidine triphosphate deaminase	dUMP biosynthetic process, dUTP biosynthetic process, nucleotide metabolic process
KPHS_39010	0.284198	0.999859	putative cytochrome C-type biogenesis protein
KPHS_09420	0.284146	0.999859	hypothetical protein KPHS_09420
KPHS_40670	0.284015	0.999859	putative phosphatase
KPHS_51430	0.283982	0.999859	deoxyuridine 5\'-triphosphate nucleotidohydrolase	pyrimidine nucleotide metabolic process, dUMP biosynthetic process, nucleotide metabolic process, dUTP metabolic process
KPHS_15930	0.283716	0.999859	galactokinase	carbohydrate metabolic process, galactose metabolic process, phosphorylation, carbohydrate phosphorylation
KPHS_40760	0.283136	0.999859	hypothetical protein KPHS_40760	oxidation-reduction process, cellular oxidant detoxification
KPHS_37870	0.282493	0.999859	penicillin-insensitive murein endopeptidase	peptidoglycan metabolic process, proteolysis
KPHS_02470	0.282372	0.999859	glucose-6-phosphate isomerase	gluconeogenesis, glycolytic process
KPHS_31180	0.28203	0.999859	pyruvate kinase	glycolytic process, phosphorylation
KPHS_00530	0.281942	0.999859	putative helix-turn-helix regulatory protein
KPHS_37940	0.281672	0.999859	hypothetical protein KPHS_37940
KPHS_33250	0.281627	0.999859	disulfide bond formation protein B	electron transport chain, oxidation-reduction process
KPHS_52470	0.281406	0.999859	hypothetical protein KPHS_52470	SOS response, inorganic anion transport, dormancy process
KPHS_04990	0.281401	0.999859	trehalose(maltose)-specific PTS system components IIBC	carbohydrate transport, phosphoenolpyruvate-dependent sugar phosphotransferase system, trehalose transport, phosphorylation, carbohydrate transmembrane transport
KPHS_36620	0.281378	0.999859	endonuclease IV	DNA repair, cellular response to DNA damage stimulus, nucleic acid phosphodiester bond hydrolysis
KPHS_48880	0.281168	0.999859	ATPase
KPHS_07940	0.281129	0.999859	3-isopropylmalate dehydrogenase	cellular amino acid biosynthetic process, branched-chain amino acid biosynthetic process, leucine biosynthetic process, oxidation-reduction process
KPHS_08660	0.28058	0.999859	aspartate alpha-decarboxylase	alanine biosynthetic process, pantothenate biosynthetic process
KPHS_25020	0.280181	0.999859	NADP-dependent L-serine/L-allo-threonine dehydrogenase YdfG	oxidation-reduction process
KPHS_47440	0.279906	0.999859	putative ABC transporter ATP-binding protein YrbF
KPHS_06740	0.279685	0.999859	hypothetical protein KPHS_06740	translation, aminoacyl-tRNA metabolism involved in translational fidelity
KPHS_39530	0.279302	0.999859	phosphoribosylformylglycinamidine synthase	purine nucleotide biosynthetic process, 'de novo' IMP biosynthetic process, glutamine metabolic process
KPHS_36040	0.279174	0.999859	SorC family transcriptional regulator
KPHS_07320	0.278808	0.999859	lipoprotein signal peptidase	proteolysis
KPHS_19340	0.278479	0.999859	putative oxidoreductase
KPHS_43440	0.278312	0.999859	putative fimbrial-like protein	cell adhesion
KPHS_16660	0.278034	0.999859	hypothetical protein KPHS_16660
KPHS_29540	0.278029	0.999859	tyrosyl-tRNA synthetase	translation, tRNA aminoacylation for protein translation, tyrosyl-tRNA aminoacylation
KPHS_11910	0.277849	0.999859	potassium efflux protein KefA	transmembrane transport
KPHS_21150	0.277355	0.999859	hypothetical protein KPHS_21150, partial
KPHS_03510	0.27725	0.999859	plasmid segregation protein ParM
KPHS_53120	0.277233	0.999859	F0F1 ATP synthase subunit C	ATP biosynthetic process, ion transport, ATP synthesis coupled proton transport, ATP hydrolysis coupled proton transport
KPHS_21450	0.277153	0.999859	intracellular septation protein A	division septum assembly, cell cycle, cell division, cell septum assembly
KPHS_10990	0.276892	0.999859	preprotein translocase subunit SecD	protein targeting, intracellular protein transport, protein transport, protein transport by the Sec complex, transmembrane transport, intracellular protein transmembrane transport
KPHS_17890	0.276857	0.999859	macrolide transporter subunit MacA	drug export, transmembrane transport
KPHS_15280	0.27658	0.999859	asparagine synthetase B	asparagine biosynthetic process, glutamine metabolic process, cellular amino acid biosynthetic process
KPHS_53110	0.276529	0.999859	ATP synthase F0 subunit B	ATP biosynthetic process, ion transport, ATP synthesis coupled proton transport, ATP hydrolysis coupled cation transmembrane transport
KPHS_05710	0.275973	0.999859	hypothetical protein KPHS_05710
KPHS_49730	0.275863	0.999859	high-affinity branched-chain amino acid ABC transporter substrate-binding protein	amino acid transport
KPHS_37070	0.275832	0.999859	3-demethylubiquinone-9 3-methyltransferase	ubiquinone biosynthetic process, methylation
KPHS_31560	0.275352	0.999859	hypothetical protein KPHS_31560
KPHS_39280	0.274835	0.999859	[2FE-2S] ferredoxin, electron carrer protein [Klebsiella pneumoniae subsp. pneumoniae HS11286]	electron transport chain
KPHS_14940	0.274334	0.999859	antimicrobial peptide resistance and lipid A acylation PagP	lipid A biosynthetic process
KPHS_05160	0.274291	0.999859	valyl-tRNA synthetase	translation, tRNA aminoacylation for protein translation, valyl-tRNA aminoacylation, aminoacyl-tRNA metabolism involved in translational fidelity
KPHS_15840	0.274075	0.999859	tol-pal system protein YbgF	cell cycle, FtsZ-dependent cytokinesis, cell division, protein trimerization
KPHS_01250	0.273715	0.999859	putative amidohydrolase 2
KPHS_49090	0.273345	0.999859	ribulose-phosphate 3-epimerase	carbohydrate metabolic process, pentose-phosphate shunt
KPHS_49590	0.27303	0.999859	putative acyltransferase
KPHS_24330	0.272248	0.999859	NAD(P) transhydrogenase subunit alpha	oxidation-reduction process, proton transmembrane transport
KPHS_43870	0.271602	0.999859	peptide chain release factor 2	translation, translational termination
KPHS_09440	0.270922	0.999859	DL-methionine transporter substrate-binding subunit
KPHS_52330	0.270822	0.999859	2-aminoethylphosphonate transporter repressor	regulation of transcription, DNA-templated
KPHS_46900	0.270542	0.999859	hypothetical protein KPHS_46900
KPHS_51120	0.270219	0.999859	NAD(P)H-dependent glycerol-3-phosphate dehydrogenase	carbohydrate metabolic process, glycerol-3-phosphate metabolic process, lipid metabolic process, glycerophospholipid metabolic process, phospholipid biosynthetic process, glycerol-3-phosphate biosynthetic process, glycerol-3-phosphate catabolic process, oxidation-reduction process
KPHS_47410	0.26911	0.999859	toluene tolerance protein Ttg2D
KPHS_18690	0.269031	0.999859	hypothetical protein KPHS_18690, partial
KPHS_43420	0.268919	0.999859	hypothetical protein KPHS_43420
KPHS_08670	0.268604	0.999859	pantoate--beta-alanine ligase	pantothenate biosynthetic process
KPHS_51250	0.268558	0.999859	putative glycosyltransferase
KPHS_08370	0.26839	0.999859	transcriptional regulator PdhR	regulation of transcription, DNA-templated
KPHS_47090	0.268077	0.999859	polynucleotide phosphorylase/polyadenylase	RNA processing, mRNA catabolic process
KPHS_47890	0.267995	0.999859	cell wall structural complex MreBCD transmembrane component MreC	regulation of cell shape
KPHS_09080	0.267946	0.999859	5\'-methylthioadenosine/S-adenosylhomocysteine nucleosidase	cellular amino acid biosynthetic process, methionine biosynthetic process, nucleoside metabolic process, nucleoside catabolic process, L-methionine salvage from S-adenosylmethionine, L-methionine salvage from methylthioadenosine
KPHS_28380	0.267662	0.999859	hypothetical protein KPHS_28380
KPHS_53160	0.267424	0.999859	tRNA uridine 5-carboxymethylaminomethyl modification protein GidA	tRNA wobble uridine modification, tRNA processing
KPHS_28410	0.267107	NA	3-phenylpropionate dioxygenase subunit beta	cellular aromatic compound metabolic process, oxidation-reduction process
KPHS_38200	0.26707	0.999859	glutamyl-tRNA synthetase	translation, tRNA aminoacylation for protein translation, glutamyl-tRNA aminoacylation, tRNA aminoacylation
KPHS_18620	0.266492	0.999859	3-hydroxydecanoyl-ACP dehydratase	lipid metabolic process, fatty acid metabolic process, fatty acid biosynthetic process
KPHS_18180	0.265962	0.999859	30S ribosomal protein S1	translation
KPHS_46290	0.265794	0.999859	dihydroxyacetone kinase subunit DhaM	phosphoenolpyruvate-dependent sugar phosphotransferase system, phosphorylation
KPHS_01270	0.265707	0.999859	guanosine pentaphosphatase	guanosine tetraphosphate biosynthetic process, guanosine pentaphosphate catabolic process
KPHS_02950	0.265492	0.999859	ribonuclease Z
KPHS_45380	0.265462	0.999859	LysR family transcriptional regulator	regulation of transcription, DNA-templated
KPHS_43740	0.265117	0.999859	hypothetical protein KPHS_43740
KPHS_23410	0.263874	0.999859	regulator for leucine (or lrp) regulon and high-affinity branched-chain amino acid transport system	regulation of transcription, DNA-templated
KPHS_49000	0.263603	0.999859	peptidylprolyl isomerase A	protein peptidyl-prolyl isomerization, protein folding
KPHS_03240	0.26326	NA	hypothetical protein KPHS_03240
KPHS_20410	0.262713	0.999859	hypothetical protein KPHS_20410	regulation of transcription, DNA-templated
KPHS_16040	0.262587	0.999859	putative phosphatase
KPHS_45670	0.262438	0.999859	putative 2-component transcriptional regulator	phosphorelay signal transduction system, regulation of transcription, DNA-templated
KPHS_00210	0.262435	0.999859	DNA polymerase I	nucleobase-containing compound metabolic process, DNA replication, DNA-dependent DNA replication, DNA repair, cellular response to DNA damage stimulus, DNA biosynthetic process, nucleic acid phosphodiester bond hydrolysis
KPHS_45060	0.262424	NA	hypothetical protein KPHS_45060
KPHS_20060	0.261739	0.999859	spermidine/putrescine ABC transporter substrate-binding protein	polyamine transport
KPHS_52200	0.261684	0.999859	putative LysR-family transcriptional regulator	regulation of transcription, DNA-templated
KPHS_05790	0.261293	0.999859	lipoprotein Blc
KPHS_02570	0.26072	0.999859	maltose transporter membrane protein	transmembrane transport
KPHS_10830	0.260675	0.999859	putative LysR-family transcriptional regulator	regulation of transcription, DNA-templated
KPHS_47120	0.260639	0.999859	tRNA pseudouridine synthase B	pseudouridine synthesis, RNA processing, tRNA processing, RNA modification, tRNA pseudouridine synthesis
KPHS_10180	0.260533	0.999859	lipoprotein
KPHS_38020	0.260461	0.999859	putative LysR family regulatory protein	regulation of transcription, DNA-templated
KPHS_01800	0.260307	0.999859	deoxyribonuclease TatD	DNA metabolic process, nucleic acid phosphodiester bond hydrolysis, RNA phosphodiester bond hydrolysis, exonucleolytic
KPHS_41690	0.259698	0.999859	DNA mismatch repair protein	DNA repair, mismatch repair, cellular response to DNA damage stimulus
KPHS_13610	0.259386	0.999859	putative lipoprotein
KPHS_07970	0.259365	0.999859	leucine transcriptional activator	regulation of transcription, DNA-templated
KPHS_01920	0.259138	0.999859	biotin--protein ligase	regulation of transcription, DNA-templated, cellular protein modification process, protein biotinylation
KPHS_02980	0.25869	0.999859	ABC transporter permease	transmembrane transport
KPHS_12330	0.258484	0.999859	bifunctional 5,10-methylene-tetrahydrofolate dehydrogenase/ 5,10-methylene-tetrahydrofolate cyclohydrolase	histidine biosynthetic process, purine nucleotide biosynthetic process, one-carbon metabolic process, metabolic process, cellular amino acid biosynthetic process, methionine biosynthetic process, tetrahydrofolate interconversion, oxidation-reduction process
KPHS_02850	0.258129	NA	hypothetical protein KPHS_02850
KPHS_00700	0.257591	0.999859	hypothetical protein KPHS_00700
KPHS_14160	0.257169	0.999859	NAD+-dependent betaine aldehyde dehydrogenase	glycine betaine biosynthetic process from choline, oxidation-reduction process
KPHS_06380	0.256938	0.999859	hypothetical protein KPHS_06380
KPHS_53100	0.256605	0.999859	F0F1 ATP synthase subunit delta	ATP biosynthetic process, ion transport, ATP synthesis coupled proton transport, ATP hydrolysis coupled cation transmembrane transport
KPHS_31150	0.256422	0.999859	hypothetical protein KPHS_31150
KPHS_39200	0.256311	0.999859	nucleoside diphosphate kinase	nucleoside diphosphate phosphorylation, GTP biosynthetic process, UTP biosynthetic process, CTP biosynthetic process, nucleotide metabolic process, phosphorylation
KPHS_46030	0.256245	0.999859	O-sialoglycoprotein endopeptidase	tRNA threonylcarbamoyladenosine modification, proteolysis, tRNA processing
KPHS_25320	0.25576	0.999859	hypothetical protein KPHS_25320
KPHS_15290	0.25575	0.999859	UMP phosphatase
KPHS_29300	0.255316	0.999859	alcohol dehydrogenase class III	ethanol oxidation, oxidation-reduction process
KPHS_08280	0.254867	0.999859	hypothetical protein KPHS_08280
KPHS_06810	0.254754	0.999859	DNA polymerase III subunit psi	DNA replication, DNA biosynthetic process, nucleic acid phosphodiester bond hydrolysis
KPHS_09470	0.254219	0.999859	D,D-heptose 1,7-bisphosphate phosphatase	carbohydrate metabolic process, dephosphorylation
KPHS_14150	0.254203	0.999859	choline dehydrogenase	glycine betaine biosynthetic process from choline, oxidation-reduction process
KPHS_46930	0.253879	0.999859	hypothetical protein KPHS_46930	nucleic acid phosphodiester bond hydrolysis
KPHS_38370	0.25365	0.999859	cysteine synthase B	cysteine biosynthetic process from serine, cellular amino acid biosynthetic process, cysteine biosynthetic process
KPHS_09070	0.253542	0.999859	vitamin B12-transporter protein BtuF	cobalamin transport
KPHS_00830	0.253349	0.999859	primosome assembly protein PriA	DNA replication, DNA unwinding involved in DNA replication, DNA replication, synthesis of RNA primer, DNA duplex unwinding
KPHS_05900	0.253115	0.999859	hypothetical protein KPHS_05900
KPHS_52150	0.252557	0.999859	hypothetical protein KPHS_52150
KPHS_46280	0.251793	0.999859	dihydroxyacetone kinase ADP-binding subunit	glycerol metabolic process, phosphorylation
KPHS_51380	0.251079	0.999859	formamidopyrimidine-DNA glycosylase	DNA repair, base-excision repair, nucleotide-excision repair, cellular response to DNA damage stimulus, metabolic process
KPHS_08970	0.251075	0.999859	penicillin-binding protein 1b	proteolysis, regulation of cell shape, peptidoglycan biosynthetic process, response to antibiotic, cell wall organization
KPHS_39020	0.250445	0.999859	putative inner membrane protein
KPHS_51330	0.250385	0.999859	putative glycosyltransferase
KPHS_45550	0.250348	0.999859	cystathionine beta-lyase	cellular amino acid metabolic process
KPHS_51460	0.249837	0.999859	tRNA nucleotidyltransferase	rRNA processing, tRNA processing, rRNA catabolic process, RNA phosphodiester bond hydrolysis, exonucleolytic
KPHS_03830	0.249293	0.999859	microcin H47 ABC transporter, permease/ATP-binding protein	proteolysis, transmembrane transport
KPHS_31610	0.249221	0.999859	putative outer membrane lipoprotein
KPHS_15400	0.2491	0.999859	LexA regulated protein	regulation of transcription, DNA-templated
KPHS_06160	0.248985	0.999859	negative transcriptional regulator of cel operon	regulation of transcription, DNA-templated, rhamnose metabolic process
KPHS_09380	0.248867	0.999859	hypothetical protein KPHS_09380	translational termination
KPHS_02490	0.248761	0.999859	hypothetical protein KPHS_02490
KPHS_52970	0.248652	0.999859	phosphate transporter subunit	phosphate ion transport, phosphate ion transmembrane transport, ATP hydrolysis coupled anion transmembrane transport
KPHS_47420	0.248574	0.999859	ABC transporter substrate-binding protein	phospholipid transport
KPHS_42990	0.248545	0.999859	thymidylate synthase	dTMP biosynthetic process, dTTP biosynthetic process, nucleotide biosynthetic process, methylation
KPHS_37850	0.248305	0.999859	putative transporting ATPase
KPHS_00020	0.24805	0.999859	DNA-binding transcriptional regulator AsnC	regulation of transcription, DNA-templated
KPHS_31620	0.248025	0.999859	vitamin B12 ABC superfamily ATP binding cassette transporter, permease protein	cobalamin transport, vitamin transmembrane transport
KPHS_39320	0.247968	0.999859	scaffold protein	iron-sulfur cluster assembly
KPHS_09620	0.2478	0.999859	phosphoheptose isomerase	carbohydrate metabolic process, carbohydrate derivative metabolic process, D-glycero-D-manno-heptose 7-phosphate biosynthetic process
KPHS_30930	0.2477	0.999859	putative lavin-dependent oxidoreductase	oxidation-reduction process
KPHS_20290	0.24747	0.999859	hypothetical protein KPHS_20290
KPHS_14170	0.247368	0.999859	transcriptional regulator BetI	glycine betaine biosynthetic process from choline, negative regulation of transcription, DNA-templated
KPHS_06910	0.247319	0.999859	thymidine phosphorylase	pyrimidine nucleobase metabolic process, pyrimidine nucleoside metabolic process, thymidine metabolic process
KPHS_45680	0.247278	0.999859	integral membrane sensor signal transduction histidine kinase	phosphorelay signal transduction system, signal transduction, phosphorylation, signal transduction by protein phosphorylation
KPHS_23520	0.246302	0.999859	outer membrane pore protein N, non-specific	ion transport, transmembrane transport
KPHS_14230	0.246082	NA	hypothetical protein KPHS_14230
KPHS_22470	0.245891	0.999859	hypothetical protein KPHS_22470
KPHS_11080	0.245717	0.999859	transcription antitermination protein NusB	DNA-templated transcription, termination, regulation of transcription, DNA-templated, transcription antitermination
KPHS_09480	0.245324	0.999859	2,5-diketo-D-gluconate reductase B	oxidation-reduction process
KPHS_25070	0.245015	NA	hypothetical protein KPHS_25070
KPHS_45150	0.244972	0.999859	hypothetical protein KPHS_45150
KPHS_31340	0.243747	0.999859	putative efflux protein	transmembrane transport
KPHS_49900	0.24342	0.999859	cell developmental protein SirA	tRNA wobble position uridine thiolation, tRNA processing
KPHS_14110	0.24341	0.999859	putative ABC transport system permease	transmembrane transport
KPHS_52750	0.243318	0.999859	DNA gyrase subunit B	DNA-dependent DNA replication, DNA topological change
KPHS_38280	0.243173	0.999859	cysteine synthase A	cysteine biosynthetic process from serine, cellular amino acid biosynthetic process, cysteine biosynthetic process
KPHS_00870	0.243172	0.999859	bifunctional aspartate kinase II/homoserine dehydrogenase II	cellular amino acid metabolic process, cellular amino acid biosynthetic process, aspartate family amino acid biosynthetic process, threonine biosynthetic process, lysine biosynthetic process via diaminopimelate, phosphorylation, oxidation-reduction process
KPHS_13400	0.242806	0.999859	aminobenzoyl-glutamate utilization protein
KPHS_12110	0.24255	0.999859	hypothetical protein KPHS_12110
KPHS_09460	0.242363	0.999859	DL-methionine transporter ATP-binding subunit	amino acid transmembrane transport, amino acid transport, methionine transport, D-methionine transport, transmembrane transport
KPHS_09750	0.242351	0.999859	aminoacyl-histidine dipeptidase	proteolysis
KPHS_19720	0.242011	0.999859	3-oxoacyl-(acyl carrier protein) synthase II	fatty acid biosynthetic process
KPHS_34750	0.24154	0.999859	hypothetical protein KPHS_34750
KPHS_15910	0.241519	0.999859	phosphoglyceromutase	gluconeogenesis, glycolytic process
KPHS_27560	0.241399	0.999859	diaminobutyrate--2-oxoglutarate aminotransferase	biosynthetic process
KPHS_14090	0.241344	0.999859	peptide/opine/nickel ABC superfamily ATP binding cassette transporter, ABC protein
KPHS_36020	0.240545	0.999859	xylulokinase	carbohydrate metabolic process, xylulose metabolic process, phosphorylation, D-xylose metabolic process, carbohydrate phosphorylation
KPHS_47170	0.240542	0.999859	hypothetical protein KPHS_47170, partial	ribosomal small subunit biogenesis
KPHS_01550	0.240108	0.999859	tyrosine recombinase	DNA recombination, transposition, DNA-mediated, cell cycle, chromosome segregation, DNA integration, cell division
KPHS_20330	0.240054	0.999859	cytochrome oxidase bd-II subunit I	aerobic electron transport chain
KPHS_44580	0.239607	0.999859	putative deoxyribonucleotide triphosphate pyrophosphatase	nucleotide metabolic process, nucleoside triphosphate catabolic process, purine nucleoside triphosphate catabolic process
KPHS_43460	0.239498	0.999859	MrkB fimbrial protein	pilus organization, chaperone-mediated protein folding, cell wall organization
KPHS_44200	0.239014	0.999859	fructose-bisphosphate aldolase	carbohydrate metabolic process, glycolytic process
KPHS_23200	0.239005	NA	hypothetical protein KPHS_23200
KPHS_50680	0.238929	0.999859	putative outer membrane lipoprotein
KPHS_41610	0.238462	0.999859	hypothetical protein KPHS_41610
KPHS_48470	0.238236	0.999859	30S ribosomal protein S13	translation
KPHS_49300	0.238113	0.999859	ferrous iron transport protein A, partial
KPHS_03690	0.238012	0.999859	hypothetical protein KPHS_03690
KPHS_21240	0.237832	0.999859	hypothetical protein KPHS_21240
KPHS_24810	0.237661	0.999859	putative Zn-dependent carboxypeptidase	proteolysis
KPHS_39540	0.237468	0.999859	putative transglycosylase	peptidoglycan metabolic process, cell wall macromolecule catabolic process, cell wall organization
KPHS_15260	0.236944	0.999859	tRNA-I(6)A37 thiotransferase enzyme MiaB	tRNA modification, tRNA processing
KPHS_12290	0.236835	0.999859	UDP-2,3-diacylglucosamine hydrolase	lipid metabolic process, lipid A biosynthetic process
KPHS_45910	0.236801	0.999859	dihydroneopterin aldolase	folic acid-containing compound metabolic process, tetrahydrofolate biosynthetic process, folic acid biosynthetic process
KPHS_13380	0.23677	NA	hypothetical protein KPHS_13380
KPHS_10270	0.236705	0.999859	hypothetical protein KPHS_10270
KPHS_08260	0.236697	0.999859	guanosine 5\'-monophosphate oxidoreductase	purine nucleotide metabolic process, nucleotide metabolic process, oxidation-reduction process
KPHS_17900	0.235998	0.999859	ABC-type macrolide transport system efflux carrier	drug transport, antibiotic transport, response to antibiotic, transmembrane transport
KPHS_07980	0.235831	0.999859	acetolactate synthase 3 catalytic subunit	cellular amino acid biosynthetic process, branched-chain amino acid biosynthetic process, isoleucine biosynthetic process, valine biosynthetic process
KPHS_23340	0.235674	0.999859	zinc-binding oxidoreductase	oxidation-reduction process
KPHS_03680	0.23546	0.999859	hypothetical protein KPHS_03680
KPHS_19860	0.235241	0.999859	hypothetical protein KPHS_19860
KPHS_33390	0.234703	0.999859	endoribonuclease L-PSP
KPHS_45640	0.234581	0.999859	DNA topoisomerase IV subunit A	DNA metabolic process, DNA topological change, chromosome segregation
KPHS_33240	0.23451	0.999859	sodium/proton antiporter	ion transport, sodium ion transport, sodium ion transmembrane transport, transmembrane transport
KPHS_53130	0.234006	0.999859	ATP synthase F0 subunit A	ATP biosynthetic process, ion transport, ATP synthesis coupled proton transport, ATP hydrolysis coupled cation transmembrane transport
KPHS_00030	0.233949	0.999859	asparagine synthetase AsnA	asparagine biosynthetic process, cellular amino acid biosynthetic process, L-asparagine biosynthetic process
KPHS_47160	0.233801	0.999859	hypothetical protein KPHS_47160
KPHS_29220	0.233258	0.999859	hypothetical protein KPHS_29220	carbohydrate metabolic process, glucan biosynthetic process, carbohydrate biosynthetic process
KPHS_20380	0.233136	0.999859	hypothetical protein KPHS_20380
KPHS_46920	0.231859	0.999859	hypothetical protein KPHS_46920	regulation of cell shape, peptidoglycan biosynthetic process, regulation of catalytic activity
KPHS_47460	0.231556	0.999859	D-arabinose 5-phosphate isomerase	carbohydrate metabolic process, carbohydrate derivative metabolic process
KPHS_09320	0.230865	0.999859	acetyl-CoA carboxylase carboxyltransferase subunit alpha	lipid metabolic process, fatty acid metabolic process, fatty acid biosynthetic process, malonyl-CoA biosynthetic process
KPHS_39130	0.230849	0.999859	GTP-binding protein EngA	ribosome biogenesis
KPHS_45850	0.23037	0.999859	bifunctional heptose 7-phosphate kinase/heptose 1-phosphate adenyltransferase	carbohydrate metabolic process, metabolic process, biosynthetic process, phosphorylation, carbohydrate phosphorylation, ADP-L-glycero-beta-D-manno-heptose biosynthetic process
KPHS_50270	0.230204	0.999859	putative LysR-family transcriptional regulator	regulation of transcription, DNA-templated
KPHS_37750	0.230182	0.999859	acetyl-CoA carboxylase subunit beta	lipid metabolic process, fatty acid metabolic process, fatty acid biosynthetic process, malonyl-CoA biosynthetic process
KPHS_26720	0.229737	0.999859	hypothetical protein KPHS_26720
KPHS_29950	0.229516	0.999859	putative carbonic anhydrase	carbon utilization
KPHS_33620	0.22878	0.999859	carboxy-terminal protease	proteolysis
KPHS_03930	0.228129	0.999859	entericidin A	response to toxic substance
KPHS_36890	0.227987	0.999859	nucleoid-associated protein NdpA
KPHS_01440	0.227901	0.999859	hypothetical protein KPHS_01440
KPHS_37740	0.227032	0.999859	dihydrofolate:folylpolyglutamate synthetase/dihydrofolate synthetase	biosynthetic process, folic acid-containing compound biosynthetic process, tetrahydrofolylpolyglutamate biosynthetic process
KPHS_49710	0.226824	0.999859	leucine/isoleucine/valine transporter permease subunit	transmembrane transport
KPHS_37650	0.226462	0.999859	histidine and lysine/arginine/ornithine ABC transporter permease	transmembrane transport, nitrogen compound transport
KPHS_46650	0.226389	0.999859	LysR family transcriptional regulator	regulation of transcription, DNA-templated
KPHS_18740	0.225908	0.999859	methyltransferase	rRNA processing, rRNA methylation, methylation
KPHS_03610	0.225753	0.999859	hemin storage system HmsS protein	cell adhesion involved in single-species biofilm formation
KPHS_15850	0.225544	NA	hypothetical protein KPHS_15850
KPHS_03770	0.225459	0.999859	putative transport	transmembrane transport
KPHS_49960	0.225433	0.999859	hypothetical protein KPHS_49960	lipid metabolic process, lipopolysaccharide biosynthetic process, lipid A biosynthetic process, transmembrane transport
KPHS_06790	0.225231	0.999859	tryptophan-specific transport protein
KPHS_46000	0.225079	0.999859	urease accessory protein UreF	nitrogen compound metabolic process
KPHS_40680	0.224616	0.999859	hypothetical protein KPHS_40680	peptidyl-amino acid modification, peptidyl-aspartic acid hydroxylation, oxidation-reduction process
KPHS_50040	0.223392	0.999859	putative LysR-family transcriptional regulator	regulation of transcription, DNA-templated
KPHS_47070	0.223314	0.999859	ATP-dependent RNA helicase DeaD	ribosomal large subunit assembly, RNA catabolic process, cellular response to cold
KPHS_41150	0.222939	0.999859	anaerobic nitric oxide reductase transcriptional regulator	phosphorelay signal transduction system, regulation of transcription, DNA-templated
KPHS_35220	0.222893	0.999859	putative S-adenosylhomocysteine hydrolase
KPHS_44700	0.222833	0.999859	Phage integrase	DNA recombination, DNA integration
KPHS_12250	0.222613	0.999859	tRNA 2-selenouridine synthase	tRNA wobble uridine modification, tRNA seleno-modification
KPHS_07680	0.22259	0.999859	hypothetical protein KPHS_07680
KPHS_46300	0.222079	0.999859	putative dihydroxyacetone kinase	glycerol metabolic process, phosphorylation
KPHS_13670	0.221474	0.999859	hypothetical protein KPHS_13670
KPHS_01910	0.221455	0.999859	UDP-N-acetylmuramate dehydrogenase	cell cycle, regulation of cell shape, peptidoglycan biosynthetic process, cell division, oxidation-reduction process, cell wall organization
KPHS_51640	0.221426	0.999859	bifunctional (p)ppGpp synthetase II/ guanosine-3\',5\'-bis pyrophosphate 3\'-pyrophosphohydrolase	guanosine tetraphosphate metabolic process
KPHS_06990	0.221259	0.999859	ATPase	negative regulation of translational elongation
KPHS_37270	0.220825	0.999859	naphthoate synthase	menaquinone biosynthetic process
KPHS_09280	0.220548	0.999859	UDP-N-acetylglucosamine acyltransferase	lipid metabolic process, lipid biosynthetic process, lipid A biosynthetic process
KPHS_31870	0.220431	0.999859	oligopeptide ABC transporter ATP-binding protein	peptide transport
KPHS_25200	0.220427	0.999859	putative dehydrogenase	oxidation-reduction process
KPHS_43070	0.22025	0.999859	putative aldo-keto reductase	oxidation-reduction process
KPHS_16940	0.220239	0.999859	molybdopterin biosynthesis protein	Mo-molybdopterin cofactor biosynthetic process, molybdopterin cofactor biosynthetic process
KPHS_46570	0.219928	0.999859	hypothetical protein KPHS_46570	regulation of protein kinase activity
KPHS_11500	0.219309	0.999859	cof family hydrolase	dephosphorylation
KPHS_08270	0.219018	0.999859	type IV pilin biogenesis transmembrane protein	protein secretion
KPHS_38380	0.218982	0.999859	sulfate/thiosulfate transporter subunit	sulfate transport, thiosulfate transport, ATP hydrolysis coupled anion transmembrane transport, sulfate transmembrane transport
KPHS_36570	0.218661	0.999859	ferric iron-catecholate outer membrane transporter, partial
KPHS_02440	0.218574	0.999859	hypothetical protein KPHS_02440
KPHS_09340	0.218541	0.999859	hypothetical protein KPHS_09340
KPHS_39270	0.21815	0.999859	hypothetical protein KPHS_39270	iron-sulfur cluster assembly
KPHS_24340	0.218067	0.999859	pyridine nucleotide transhydrogenase	oxidation-reduction process
KPHS_12300	0.217777	0.999859	peptidyl-prolyl cis-trans isomerase B	protein peptidyl-prolyl isomerization, protein folding
KPHS_12030	0.217323	0.999859	ferrochelatase	porphyrin-containing compound biosynthetic process, heme biosynthetic process
KPHS_35760	0.217225	0.999859	putative assembly protein
KPHS_24180	0.217167	0.999859	hypothetical protein KPHS_24180
KPHS_35870	0.217144	0.999859	multidrug efflux system subunit MdtB	transmembrane transport
KPHS_51870	0.216877	0.999859	hypothetical protein KPHS_51870
KPHS_53020	0.216751	0.999859	bifunctional N-acetylglucosamine-1-phosphate uridyltransferase/glucosamine-1-phosphate acetyltransferase	cell morphogenesis, UDP-N-acetylglucosamine biosynthetic process, metabolic process, regulation of cell shape, lipopolysaccharide biosynthetic process, lipid A biosynthetic process, peptidoglycan biosynthetic process, cell wall organization
KPHS_25830	0.216676	0.999859	LysR family transcriptional regulator	regulation of transcription, DNA-templated
KPHS_00250	0.216593	0.999859	nitrogen regulation protein NR(I)	phosphorelay signal transduction system, regulation of transcription, DNA-templated, regulation of nitrogen utilization, nitrogen fixation
KPHS_49740	0.216457	NA	hypothetical protein KPHS_49740
KPHS_48160	0.216365	0.999859	hypothetical protein KPHS_48160
KPHS_04850	0.215993	0.999859	hypothetical protein KPHS_04850
KPHS_41000	0.215973	0.999859	alanyl-tRNA synthetase	translation, alanyl-tRNA aminoacylation, tRNA aminoacylation
KPHS_40490	0.215881	0.999859	hypothetical protein KPHS_40490	cytochrome complex assembly
KPHS_42860	0.215858	0.999859	propanediol utilization
KPHS_03390	0.215751	0.999859	protein in phn operon	organic phosphonate catabolic process
KPHS_49720	0.215636	0.999859	high-affinity branched-chain amino acid transporter membrane component	transmembrane transport
KPHS_09930	0.21559	0.999859	putative phospho-2-dehydro-3-deoxyheptonate aldolase
KPHS_49860	0.215535	0.999859	hypothetical protein KPHS_49860
KPHS_15780	0.215215	0.999859	protein TolQ	cell cycle, bacteriocin transport, cell division
KPHS_43490	0.2151	0.999859	hypothetical protein KPHS_43490
KPHS_02670	0.214723	0.999859	DNA-damage-inducible protein F	drug transmembrane transport, transmembrane transport
KPHS_37640	0.214442	0.999859	histidine/lysine/arginine/ornithine transporter subunit	amino acid transmembrane transport
KPHS_41140	0.21381	0.999859	D-arabinose 5-phosphate isomerase	carbohydrate metabolic process, carbohydrate derivative metabolic process
KPHS_00260	0.213593	0.999859	nitrogen regulation protein NR(II)	phosphorelay signal transduction system, regulation of transcription, DNA-templated, signal transduction, phosphorylation, peptidyl-histidine phosphorylation, signal transduction by protein phosphorylation
KPHS_21460	0.213401	0.999859	hypothetical protein KPHS_21460
KPHS_00960	0.213109	0.999859	hypothetical protein KPHS_00960	regulation of transcription, DNA-templated
KPHS_49820	0.21298	0.999859	cell division protein FtsX	cell cycle, cell division
KPHS_02010	0.212929	0.999859	DNA-directed RNA polymerase subunit beta	transcription, DNA-templated
KPHS_08210	0.212741	0.999859	nucleoside triphosphate pyrophosphohydrolase	DNA repair
KPHS_08910	0.212709	NA	hypothetical protein KPHS_08910	DNA integration, transposition
KPHS_48460	0.212115	0.999859	30S ribosomal protein S11, partial	translation
KPHS_49570	0.211814	0.999859	putative dehydrogenase	oxidation-reduction process
KPHS_37550	0.211568	0.999859	phosphate acetyltransferase	acetyl-CoA biosynthetic process
KPHS_41130	0.211507	0.999859	DNA-binding transcriptional repressor SrlR	regulation of transcription, DNA-templated
KPHS_16680	0.211056	0.999859	hypothetical protein KPHS_16680, partial	methylation
KPHS_40820	0.210389	0.999859	glycine betaine transporter membrane protein	transmembrane transport
KPHS_47320	0.210109	0.999859	GTPase ObgE	ribosome biogenesis
KPHS_50090	0.210088	0.999859	nickel transporter ATP-binding protein	nickel cation transport, nickel cation transmembrane transport, divalent inorganic cation transport, ATP hydrolysis coupled cation transmembrane transport
KPHS_10050	0.209489	0.999859	phage immunity repressor protein
KPHS_08220	0.209357	0.999859	zinc-binding protein	regulation of transcription, DNA-templated, negative regulation of DNA topoisomerase (ATP-hydrolyzing) activity
KPHS_44000	0.209166	0.999859	suppression of copper sensitivity protein	cytochrome complex assembly, cell redox homeostasis, oxidation-reduction process
KPHS_45970	0.208945	0.999859	urease subunit beta	urea catabolic process
KPHS_20160	0.208788	0.999859	adenylosuccinate lyase	purine nucleotide biosynthetic process, IMP biosynthetic process, 'de novo' IMP biosynthetic process, purine ribonucleotide biosynthetic process, 'de novo' AMP biosynthetic process
KPHS_43810	0.208451	0.999859	putative LysR family regulatory protein	regulation of transcription, DNA-templated
KPHS_10150	0.20811	0.999859	gamma-glutamyl kinase	proline biosynthetic process, cellular amino acid biosynthetic process, phosphorylation, L-proline biosynthetic process
KPHS_21410	0.207862	0.999859	putative enzyme with a phophatase-like domain
KPHS_43750	0.20746	0.999859	hypothetical protein KPHS_43750
KPHS_38050	0.207423	0.999859	aminotransferase	biosynthetic process
KPHS_15230	0.206725	0.999859	hypothetical protein KPHS_15230
KPHS_40480	0.206207	0.999859	fifty-four-like protein	protein targeting to membrane, SRP-dependent cotranslational protein targeting to membrane
KPHS_06430	0.206195	0.999859	hypothetical protein KPHS_06430
KPHS_46460	0.206191	0.999859	helix-turn-helix motif-containing protein
KPHS_19970	0.206107	0.999859	outer membrane-specific lipoprotein transporter subunit LolC	lipoprotein transport
KPHS_29470	0.205618	0.999859	electron transport complex protein RnfG	electron transport chain, oxidation-reduction process
KPHS_07690	0.205526	0.999859	phosphoribosyl-dephospho-CoA transferase	prosthetic group biosynthetic process
KPHS_47130	0.205403	0.999859	ribosome-binding factor A	rRNA processing, maturation of SSU-rRNA, ribosome biogenesis
KPHS_00320	0.205186	0.999859	D-tyrosyl-tRNA deacylase	D-amino acid catabolic process, aminoacyl-tRNA metabolism involved in translational fidelity
KPHS_39370	0.204874	0.999859	hypothetical protein KPHS_39370
KPHS_43060	0.204862	0.999859	hypothetical protein KPHS_43060
KPHS_52360	0.204755	0.999859	putative inner membrane transport protein	purine nucleoside transmembrane transport, transmembrane transport
KPHS_18250	0.204595	0.999859	3-deoxy-manno-octulosonate cytidylyltransferase	lipopolysaccharide biosynthetic process, CMP-keto-3-deoxy-D-manno-octulosonic acid biosynthetic process
KPHS_33810	0.204581	0.999859	SOS regulon DNA damage-inducible protein
KPHS_44290	0.204536	0.999859	short chain dehydrogenase
KPHS_50230	0.203976	0.999859	putative iron-containing alcohol dehydrogenase	oxidation-reduction process
KPHS_10480	0.203961	0.999859	homocysteine methyltransferase	methionine biosynthetic process, methylation
KPHS_00550	0.203695	0.999859	putative glycoprotein	carbohydrate metabolic process, metabolic process
KPHS_51370	0.203675	0.999859	phosphopantetheine adenylyltransferase	biosynthetic process, coenzyme A biosynthetic process
KPHS_51450	0.203641	0.999859	orotate phosphoribosyltransferase	pyrimidine nucleotide biosynthetic process, nucleoside metabolic process, 'de novo' UMP biosynthetic process
KPHS_45660	0.203493	0.999859	hypothetical protein KPHS_45660
KPHS_02100	0.203191	0.999859	sulfur carrier protein ThiS
KPHS_16370	0.202598	0.999859	molybdenum cofactor biosynthesis protein A	Mo-molybdopterin cofactor biosynthetic process
KPHS_07670	0.202567	0.999859	citrate/acetate antiporter	citrate metabolic process, organic anion transport, transmembrane transport
KPHS_29750	0.202384	0.999859	regulatory protein	regulation of transcription, DNA-templated
KPHS_09140	0.20224	0.999859	PII uridylyl-transferase	nitrogen compound metabolic process, regulation of nitrogen utilization, metabolic process
KPHS_01030	0.201973	0.999859	DNA-binding transcriptional regulator OxyR	regulation of transcription, DNA-templated
KPHS_02820	0.201621	0.999859	excinuclease ABC subunit A	DNA repair, nucleotide-excision repair, cellular response to DNA damage stimulus, SOS response, nucleic acid phosphodiester bond hydrolysis
KPHS_20370	0.201554	0.999859	hypothetical protein KPHS_20370
KPHS_07490	0.201497	0.999859	dihydrodipicolinate reductase	cellular amino acid biosynthetic process, lysine biosynthetic process, lysine biosynthetic process via diaminopimelate, diaminopimelate biosynthetic process, oxidation-reduction process
KPHS_37580	0.201397	0.999859	putative glutathione S-transferase
KPHS_44570	0.201069	0.999859	hypothetical protein KPHS_44570
KPHS_20260	0.201052	0.999859	hypothetical protein KPHS_20260, partial
KPHS_49080	0.200252	0.999859	phosphoglycolate phosphatase	carbohydrate metabolic process, dephosphorylation, glycolate biosynthetic process
KPHS_07930	0.200041	0.999859	isopropylmalate isomerase large subunit	cellular amino acid biosynthetic process, branched-chain amino acid biosynthetic process, leucine biosynthetic process
KPHS_05620	0.199624	0.999859	hypothetical protein KPHS_05620
KPHS_36390	0.199394	0.999859	hypothetical protein KPHS_36390
KPHS_18040	0.199368	0.999859	seryl-tRNA synthetase	translation, tRNA aminoacylation for protein translation, seryl-tRNA aminoacylation, selenocysteine biosynthetic process, selenocysteinyl-tRNA(Sec) biosynthetic process
KPHS_40840	0.199177	0.999859	putative amino acid transport protein
KPHS_08760	0.198799	0.999859	pullulanase Q protein	proteolysis, metabolic process, methylation
KPHS_42870	0.198608	0.999859	threonine-phosphate decarboxylase	biosynthetic process, cobalamin biosynthetic process
KPHS_27770	0.198343	0.999859	putative ATPase, partial
KPHS_38830	0.198098	0.999859	lipoprotein	Gram-negative-bacterium-type cell outer membrane assembly, protein insertion into membrane
KPHS_06800	0.198079	0.999859	16S ribosomal RNA m2G1207 methyltransferase	rRNA processing, rRNA methylation, methylation
KPHS_31900	0.197956	0.999859	oligopeptide transporter permease	transmembrane transport
KPHS_39940	0.197914	0.999859	hypothetical protein KPHS_39940
KPHS_03530	0.197787	0.999859	hypothetical protein KPHS_03530	DNA integration, transposition
KPHS_47900	0.197566	0.999859	regulator of ftsI, penicillin binding protein 3, septation function	cell morphogenesis
KPHS_49280	0.197555	0.999859	transcription elongation factor GreB	translational elongation, regulation of DNA-templated transcription, elongation
KPHS_21160	0.197128	0.999859	hypothetical protein KPHS_21160, partial
KPHS_51060	0.197095	0.999859	hypothetical protein KPHS_51060
KPHS_49700	0.196663	0.999859	leucine/isoleucine/valine transporter ATP-binding subunit
KPHS_03720	0.196611	0.999859	divalent cation tolerance protein	response to metal ion
KPHS_10730	0.196516	0.999859	hypothetical protein KPHS_10730
KPHS_44840	0.196298	0.999859	Xre family transcriptional regulator
KPHS_22250	0.196106	0.999859	hypothetical protein KPHS_22250
KPHS_04910	0.195597	0.999859	anaerobic ribonucleoside triphosphate reductase	DNA replication, oxidation-reduction process
KPHS_15440	0.195014	0.999859	phosphoglucomutase	carbohydrate metabolic process, organic substance metabolic process
KPHS_02330	0.195002	0.999859	B12-dependent methionine synthase	cellular amino acid biosynthetic process, methionine biosynthetic process, methylation, pteridine-containing compound metabolic process, cellular metabolic process
KPHS_21700	0.19491	0.999859	short chain dehydrogenase	oxidation-reduction process
KPHS_01000	0.194524	0.999859	N-acetyl-gamma-glutamyl-phosphate reductase	arginine biosynthetic process, cellular amino acid biosynthetic process, oxidation-reduction process
KPHS_12270	0.194512	0.999859	phosphoribosylaminoimidazole carboxylase catalytic subunit	purine nucleotide biosynthetic process, 'de novo' IMP biosynthetic process
KPHS_17070	0.193569	0.999859	DNA-binding transcriptional repressor DeoR	regulation of transcription, DNA-templated
KPHS_44560	0.193526	0.999859	hypothetical protein KPHS_44560
KPHS_32290	0.193436	0.999859	2-dehydro-3-deoxyphosphooctonate aldolase	biosynthetic process, lipopolysaccharide biosynthetic process, keto-3-deoxy-D-manno-octulosonic acid biosynthetic process
KPHS_37700	0.193331	0.999859	3-octaprenyl-4-hydroxybenzoate carboxy-lyase	cofactor biosynthetic process
KPHS_45250	0.192659	0.999859	hypothetical protein KPHS_45250
KPHS_14720	0.192658	0.999859	hypothetical protein KPHS_14720	cellular amino acid biosynthetic process, methionine biosynthetic process, L-methionine salvage from S-adenosylmethionine, L-methionine salvage from methylthioadenosine
KPHS_08600	0.192575	0.999859	hypoxanthine-guanine phosphoribosyltransferase	purine ribonucleoside salvage, nucleoside metabolic process, IMP salvage
KPHS_39640	0.192486	0.999859	hypothetical protein KPHS_39640
KPHS_51600	0.192203	0.999859	hypothetical protein KPHS_51600
KPHS_03210	0.192063	0.999859	hypothetical protein KPHS_03210
KPHS_29860	0.191949	0.999859	type VI secretion ATPase, ClpV1 family
KPHS_05130	0.191772	0.999859	hypothetical protein KPHS_05130	regulation of endoribonuclease activity, negative regulation of endoribonuclease activity
KPHS_01730	0.191753	0.999859	DNA recombination protein RmuC
KPHS_11360	0.191676	0.999859	hypothetical protein KPHS_11360
KPHS_42130	0.19154	0.999859	SecY interacting protein Syd
KPHS_10980	0.19121	0.999859	preprotein translocase auxillary subunit
KPHS_01760	0.191047	0.999859	putative ubiquinone biosynthesis protein UbiB	protein phosphorylation, ubiquinone biosynthetic process, regulation of ubiquinone biosynthetic process, phosphorylation
KPHS_19690	0.19098	0.999859	acyl carrier protein S-malonyltransferase
KPHS_01010	0.189891	0.999859	acetylglutamate kinase	arginine biosynthetic process, cellular amino acid biosynthetic process, phosphorylation, arginine biosynthetic process via ornithine
KPHS_31910	0.189807	0.999859	oligopeptide ABC transporter substrate-binding protein	transmembrane transport
KPHS_37200	0.189577	0.999859	competence damage-inducible protein A
KPHS_49610	0.189378	0.999859	hypothetical protein KPHS_49610
KPHS_43040	0.189333	0.999859	DNA mismatch repair protein	DNA repair, mismatch repair, DNA modification, cellular response to DNA damage stimulus, nucleic acid phosphodiester bond hydrolysis
KPHS_26160	0.189215	0.999859	hypothetical protein KPHS_26160
KPHS_29840	0.189107	0.999859	hypothetical protein KPHS_29840	cytokinin biosynthetic process
KPHS_10540	0.189052	0.999859	delta-aminolevulinic acid dehydratase	porphyrin-containing compound biosynthetic process, tetrapyrrole biosynthetic process
KPHS_50670	0.188692	0.999859	biotin sulfoxide reductase	electron transport chain, oxidation-reduction process
KPHS_45990	0.188436	0.999859	urease accessory protein	protein folding, enzyme active site formation, urea metabolic process, protein-containing complex assembly
KPHS_38320	0.187826	0.999859	glucose-specific PTS system component	carbohydrate transport, phosphoenolpyruvate-dependent sugar phosphotransferase system, phosphorylation
KPHS_09910	0.187712	0.999859	putative L-xylulose kinase	carbohydrate metabolic process, phosphorylation
KPHS_23290	0.187711	0.999859	transcriptional regulator LysR, partial
KPHS_01870	0.18751	0.999859	proline dipeptidase	proteolysis
KPHS_05400	0.187397	0.999859	putative P4-type integrase	DNA recombination, DNA integration
KPHS_24950	0.187338	0.999859	spermidine N1-acetyltransferase
KPHS_15360	0.18685	0.999859	hypothetical protein KPHS_15360
KPHS_52180	0.186376	0.999859	hypothetical protein KPHS_52180
KPHS_36220	0.186305	0.999859	hypothetical protein KPHS_36220
KPHS_17500	0.185827	NA	Late control gene D protein (GpD)
KPHS_41960	0.185744	0.999859	putative 6-pyruvoyl tetrahydrobiopterin synthase	queuosine biosynthetic process
KPHS_09110	0.185727	0.999859	carbohydrate diacid transcriptional activator CdaR
KPHS_01630	0.185676	0.999859	ATP-dependent DNA helicase	DNA replication, DNA repair, DNA recombination, SOS response, DNA duplex unwinding, cellular metabolic process
KPHS_00180	0.185632	0.999859	serine/threonine protein kinase RdoA	protein phosphorylation, phosphorylation
KPHS_01020	0.185629	0.999859	argininosuccinate lyase	arginine biosynthetic process, cellular amino acid biosynthetic process, arginine biosynthetic process via ornithine
KPHS_21860	0.185355	0.999859	hypothetical protein KPHS_21860	translational initiation
KPHS_19710	0.185193	0.999859	hypothetical protein KPHS_19710	lipid metabolic process, fatty acid metabolic process, fatty acid biosynthetic process
KPHS_08190	0.184952	0.999859	secretion monitor	regulation of translation
KPHS_15810	0.184791	0.999859	TolA colicin import membrane protein	bacteriocin transport
KPHS_00790	0.184438	0.999859	ATP-dependent protease peptidase subunit	proteolysis, metabolic process, protein catabolic process, proteolysis involved in cellular protein catabolic process
KPHS_31350	0.184235	0.999859	HlyD family secretion protein	transmembrane transport
KPHS_39300	0.184145	0.999859	co-chaperone HscB	protein folding, positive regulation of ATPase activity, protein complex oligomerization, protein maturation by iron-sulfur cluster transfer
KPHS_19400	0.183798	0.999859	glucosyltransferase	glucan biosynthetic process
KPHS_11000	0.183753	0.999859	preprotein translocase subunit SecF	protein targeting, intracellular protein transport, protein transport, protein transport by the Sec complex, intracellular protein transmembrane transport
KPHS_21900	0.183547	0.999859	hypothetical protein KPHS_21900
KPHS_48310	0.183289	0.999859	shikimate 5-dehydrogenase	cellular amino acid biosynthetic process, aromatic amino acid family biosynthetic process, chorismate biosynthetic process, shikimate metabolic process, oxidation-reduction process
KPHS_03850	0.183186	0.999859	hypothetical protein KPHS_03850
KPHS_01690	0.182997	0.999859	putative transport protein
KPHS_44090	0.182844	0.999859	proline aminopeptidase P II	proteolysis
KPHS_01260	0.182832	0.999859	putative LysR family regulatory protein	regulation of transcription, DNA-templated
KPHS_41060	0.182776	0.999859	putative ABC transporter ATP-binding protein
KPHS_44590	0.182223	0.999859	coproporphyrinogen III oxidase	porphyrin-containing compound biosynthetic process, protoporphyrinogen IX biosynthetic process, oxidation-reduction process
KPHS_53010	0.182114	0.999859	glucosamine-fructose-6-phosphate aminotransferase	carbohydrate metabolic process, carbohydrate derivative metabolic process, carbohydrate derivative biosynthetic process
KPHS_20170	0.182108	0.999859	hypothetical protein KPHS_20170
KPHS_08310	0.18196	0.999859	N-acetyl-anhydromuramyl-L-alanine amidase	peptidoglycan catabolic process
KPHS_15960	0.181933	0.999859	hypothetical protein KPHS_15960
KPHS_02270	0.181677	0.999859	putative acyltransferase
KPHS_05530	0.18131	0.999859	nucleoside triphosphatase, D5 family	DNA replication, synthesis of RNA primer
KPHS_18210	0.181199	0.999859	lipid transporter ATP-binding protein/permease	lipid transport, transmembrane transport
KPHS_40920	0.181114	0.999859	putative helix-turn-helix AraC-type transcriptional regulator	regulation of transcription, DNA-templated
KPHS_36110	0.180715	0.999859	hydroxyethylthiazole kinase	thiamine biosynthetic process, thiamine diphosphate biosynthetic process, phosphorylation
KPHS_06820	0.180372	0.999859	ribosomal-protein-alanine N-acetyltransferase	N-terminal protein amino acid acetylation
KPHS_43090	0.179516	0.999859	bifunctional acyl	fatty acid metabolic process, metabolic process, phospholipid biosynthetic process
KPHS_50060	0.179479	0.999859	nickel transporter permease NikB	nickel cation transmembrane transport, transmembrane transport
KPHS_09900	0.179379	0.999859	3-oxoacyl-ACP reductase
KPHS_45760	0.179223	0.999859	outer membrane channel protein	transmembrane transport
KPHS_15610	0.178956	0.999859	endonuclease 8	DNA repair, base-excision repair, nucleotide-excision repair, cellular response to DNA damage stimulus, metabolic process, nucleic acid phosphodiester bond hydrolysis
KPHS_08740	0.178699	0.999859	2\'-5\' RNA ligase
KPHS_00240	0.178697	0.999859	coproporphyrinogen III oxidase	porphyrin-containing compound biosynthetic process, protoporphyrinogen IX biosynthetic process, oxidation-reduction process
KPHS_09060	0.178575	0.999859	hypothetical protein KPHS_09060
KPHS_03910	0.178457	0.999859	putative aminomutase
KPHS_17000	0.17841	0.999859	hypothetical protein KPHS_17000	tRNA modification, peptidyl-L-beta-methylthioaspartic acid biosynthetic process from peptidyl-aspartic acid
KPHS_19500	0.17817	0.999859	DNA-damage-inducible protein I
KPHS_50050	0.177955	0.999859	nickel ABC transporter periplasmic substrate-binding protein	nickel cation transport, transmembrane transport
KPHS_44850	0.177747	0.999859	transcriptional regulator Nlp
KPHS_13230	0.177451	0.999859	putative LacI family regulatory protein	regulation of transcription, DNA-templated, response to fructose
KPHS_36540	0.177233	0.999859	GTP cyclohydrolase I	one-carbon metabolic process, 7,8-dihydroneopterin 3'-triphosphate biosynthetic process, tetrahydrofolate biosynthetic process
KPHS_44260	0.177142	0.999859	thiamine pyrophosphate enzyme
KPHS_47060	0.177065	0.999859	tryptophan permease	amino acid transmembrane transport, aromatic amino acid transport
KPHS_45980	0.17679	0.999859	urease subunit alpha	nitrogen compound metabolic process, urea metabolic process, urea catabolic process
KPHS_52960	0.176719	0.999859	transcriptional regulator PhoU	phosphate ion transport, cellular phosphate ion homeostasis, negative regulation of phosphate metabolic process
KPHS_10690	0.176393	0.999859	hypothetical protein KPHS_10690
KPHS_43110	0.17639	0.999859	DNA-binding transcriptional regulator GalR	regulation of transcription, DNA-templated
KPHS_31980	0.176186	0.999859	global DNA-binding transcriptional dual regulator H-NS	regulation of transcription, DNA-templated
KPHS_04840	0.176011	0.999859	hypothetical protein KPHS_04840
KPHS_26950	0.17594	0.999859	putative periplasmic binding protein/LacI transcriptional regulator	regulation of transcription, DNA-templated
KPHS_37770	0.175572	0.999859	tRNA pseudouridine synthase A	pseudouridine synthesis, tRNA processing, RNA modification, tRNA pseudouridine synthesis
KPHS_34290	0.175536	0.999859	hypothetical protein KPHS_34290
KPHS_49830	0.175297	0.999859	cell division protein FtsE	cell division
KPHS_11170	0.175164	0.999859	4-methyl-5(beta-hydroxyethyl)-thiazole monophosphate synthesis protein
KPHS_09940	0.17516	0.999859	hypothetical protein KPHS_09940
KPHS_37260	0.174865	0.999859	O-succinylbenzoic acid synthetase	menaquinone biosynthetic process
KPHS_33870	0.174814	0.999859	glucose-6-phosphate 1-dehydrogenase	carbohydrate metabolic process, glucose metabolic process, pentose-phosphate shunt, oxidation-reduction process
KPHS_37310	0.174149	0.999859	putative transferase
KPHS_36830	0.174056	0.999859	putative ATP-dependent helicase	translation
KPHS_43880	0.17397	0.999859	ssDNA exonuclease RecJ	DNA repair, DNA recombination, nucleic acid phosphodiester bond hydrolysis
KPHS_18720	0.172932	0.999859	putative CoA-binding protein
KPHS_44460	0.172923	0.999859	hypothetical protein KPHS_44460
KPHS_48090	0.172913	NA	putative phage head-tail adaptor
KPHS_04060	0.172793	0.999859	oligoribonuclease	nucleic acid phosphodiester bond hydrolysis, RNA phosphodiester bond hydrolysis, exonucleolytic
KPHS_21470	0.171824	0.999859	putative ferredoxin, partial
KPHS_38860	0.171815	0.999859	thioredoxin-dependent thiol peroxidase	cell redox homeostasis, oxidation-reduction process, cellular oxidant detoxification
KPHS_36870	0.171648	0.999859	MutT-like protein
KPHS_12040	0.171566	0.999859	inosine-guanosine kinase	phosphorylation
KPHS_36170	0.171481	0.999859	LysR family transcriptional regulator	regulation of transcription, DNA-templated
KPHS_05150	0.171432	0.999859	GNAT family acetyltransferase
KPHS_51930	0.171427	0.999859	hypothetical protein KPHS_51930
KPHS_25220	0.171422	0.999859	beta-lactamase SHV-11	beta-lactam antibiotic catabolic process, response to antibiotic
KPHS_47270	0.171011	0.999859	ATP-dependent metallopeptidase HflB	proteolysis, protein catabolic process
KPHS_11980	0.170986	0.999859	DNA polymerase III subunits gamma and tau, partial	DNA biosynthetic process
KPHS_30420	0.170687	0.999859	putative acetyl transferase
KPHS_14650	0.170321	0.999859	putative 3-phytase
KPHS_02640	0.170128	0.999859	glycerol-3-phosphate acyltransferase	lipid metabolic process, phospholipid biosynthetic process, CDP-diacylglycerol biosynthetic process, cellular lipid metabolic process
KPHS_01790	0.169996	0.999859	TatABCE protein translocation system subunit	protein transport, protein transport by the Tat complex
KPHS_18240	0.169536	0.999859	hypothetical protein KPHS_18240
KPHS_45240	0.169338	0.999859	hypothetical protein KPHS_45240
KPHS_07550	0.169169	0.999859	glutathione-regulated potassium-efflux system ancillary protein	potassium ion transport, positive regulation of ion transmembrane transporter activity, oxidation-reduction process, positive regulation of potassium ion transmembrane transport
KPHS_33760	0.169161	0.999859	DNA polymerase III subunit theta	DNA replication, DNA biosynthetic process
KPHS_34720	0.169139	NA	hypothetical protein KPHS_34720
KPHS_37600	0.168709	0.999859	dihydroneopterin aldolase	folic acid-containing compound metabolic process
KPHS_35180	0.168667	0.999859	hypothetical protein KPHS_35180	cellular protein modification process
KPHS_04070	0.168341	0.999859	putative arginine-binding periplasmic protein	ionotropic glutamate receptor signaling pathway
KPHS_01780	0.167995	0.999859	sec-independent protein translocase TatB	protein transport, protein transport by the Tat complex
KPHS_21600	0.167862	0.999859	tryptophan synthase subunit beta	tryptophan biosynthetic process, tryptophan metabolic process, cellular amino acid biosynthetic process, aromatic amino acid family biosynthetic process
KPHS_51300	0.167695	0.999859	deacetylase	carbohydrate metabolic process
KPHS_30940	0.167685	0.999859	putative LysR family regulatory protein	regulation of transcription, DNA-templated
KPHS_01740	0.167662	0.999859	ubiquinone/menaquinone biosynthesis methyltransferase	ubiquinone biosynthetic process, aerobic respiration, menaquinone biosynthetic process, methylation
KPHS_51310	0.167614	0.999859	heptosyl III transferase
KPHS_34180	0.167039	NA	hypothetical protein KPHS_34180
KPHS_46230	0.167036	0.999859	hypothetical protein KPHS_46230
KPHS_30270	0.166996	0.999859	chromate ion transporter (CHR) family chromate transporter	chromate transport
KPHS_41070	0.166919	0.999859	lytic murein transglycosylase B
KPHS_17950	0.166415	0.999859	leucyltransferase	protein catabolic process
KPHS_51970	0.166205	0.999859	putative AraC-type regulatory protein	regulation of transcription, DNA-templated
KPHS_43730	0.165971	0.999859	arsenical resistance transcriptional repressor	regulation of transcription, DNA-templated
KPHS_24660	0.165864	0.999859	phosphoribosyl-dephospho-CoA transferase
KPHS_19000	0.165852	0.999859	putative short-chain dehydrogenase/reductase
KPHS_10400	0.165835	0.999859	high-affinity branched-chain amino acid ABC transporter membrane protein	transmembrane transport
KPHS_15730	0.165698	0.999859	hypothetical protein KPHS_15730
KPHS_08320	0.165619	0.999859	regulatory protein AmpE
KPHS_14210	0.164969	0.999859	small-conductance mechanosensitive ion channel MscS, partial	transmembrane transport, cellular response to osmotic stress
KPHS_38760	0.164794	0.999859	succinyl-diaminopimelate desuccinylase	proteolysis, cellular amino acid biosynthetic process, lysine biosynthetic process, lysine biosynthetic process via diaminopimelate, diaminopimelate biosynthetic process
KPHS_11880	0.164619	0.999859	acridine efflux pump	drug transmembrane transport, transmembrane transport
KPHS_51570	0.164613	0.999859	hypothetical protein KPHS_51570
KPHS_11380	0.164296	0.999859	hypothetical protein KPHS_11380
KPHS_27260	0.163978	0.999859	auxiliary transport protein, membrane fusion protein (MFP) family
KPHS_24450	0.163967	0.999859	IclR family transcriptional regulator	regulation of transcription, DNA-templated, positive regulation of transcription, DNA-templated, 3,4-dihydroxybenzoate metabolic process
KPHS_11070	0.163676	0.999859	6,7-dimethyl-8-ribityllumazine synthase	riboflavin biosynthetic process
KPHS_29370	0.163612	0.999859	adenosine deaminase	nucleotide metabolic process, purine ribonucleoside monophosphate biosynthetic process
KPHS_00040	0.163606	0.999859	hypothetical protein KPHS_00040
KPHS_01370	0.163539	0.999859	TDP-fucosamine acetyltransferase	enterobacterial common antigen biosynthetic process
KPHS_36930	0.163469	0.999859	ecotin	negative regulation of peptidase activity, negative regulation of endopeptidase activity
KPHS_16620	0.16344	0.999859	hypothetical protein KPHS_16620
KPHS_07800	0.163327	0.999859	thiamine/thiamine pyrophosphate ABC superfamily ATP binding cassette transporter, membrane protein	thiamine transport, transmembrane transport
KPHS_11820	0.163269	0.999859	transcriptional regulator	regulation of transcription, DNA-templated, biosynthetic process
KPHS_17610	0.163155	0.999859	putative sensory transduction regulator
KPHS_07560	0.163136	0.999859	glutathione-regulated potassium-efflux system protein KefC	ion transport, cation transport, potassium ion transport, response to methylglyoxal, transmembrane transport, potassium ion transmembrane transport, cation transmembrane transport, proton transmembrane transport
KPHS_05500	0.162937	0.999859	phage immunity repressor protein
KPHS_50700	0.162926	0.999859	putative transcriptional regulator	regulation of transcription, DNA-templated
KPHS_51720	0.16288	0.999859	putative sodium/sulfate symporter	sodium ion transport, transmembrane transport
KPHS_29870	0.162847	0.999859	LysR family transcriptional regulator	regulation of transcription, DNA-templated
KPHS_49870	0.162821	0.999859	putative receptor
KPHS_31880	0.162806	0.999859	oligopeptide ABC transporter ATP-binding protein	peptide transport
KPHS_03940	0.162728	0.999859	entericidin B membrane lipoprotein	response to toxic substance
KPHS_02320	0.162546	0.999859	IclR family transcriptional regulator	regulation of transcription, DNA-templated
KPHS_19670	0.162538	0.999859	fatty acid/phospholipid synthesis protein, partial	lipid metabolic process, fatty acid biosynthetic process, phospholipid metabolic process, phospholipid biosynthetic process
KPHS_09580	0.162529	0.999859	LysR family transcriptional regulator	regulation of transcription, DNA-templated
KPHS_52850	0.162283	0.999859	LysR family transcriptional regulator	regulation of transcription, DNA-templated
KPHS_50070	0.162282	0.999859	nickel transport system permease component	nickel cation transmembrane transport, transmembrane transport
KPHS_50540	0.162263	0.999859	dipeptide transporter ATP-binding subunit	peptide transport
KPHS_29700	0.162246	0.999859	N-ethylmaleimide reductase	oxidation-reduction process
KPHS_00330	0.162151	0.999859	putative acetyltransferase
KPHS_07380	0.162054	0.999859	putative transcriptional regulator	phosphorelay signal transduction system, regulation of transcription, DNA-templated
KPHS_29940	0.161573	0.999859	hypothetical protein KPHS_29940
KPHS_46700	0.161494	0.999859	hypothetical protein KPHS_46700
KPHS_49390	0.161264	0.999859	glycogen phosphorylase	carbohydrate metabolic process
KPHS_14920	0.161258	0.999859	ribonuclease T2	RNA phosphodiester bond hydrolysis, endonucleolytic
KPHS_04510	0.161194	0.999859	putative transcriptional regulator
KPHS_23960	0.160954	0.999859	arginine succinyltransferase	arginine metabolic process, arginine catabolic process, arginine catabolic process to succinate
KPHS_11150	0.160838	0.999859	thiamine biosynthesis protein ThiI	thiamine biosynthetic process, thiamine diphosphate biosynthetic process, tRNA thio-modification, thiazole biosynthetic process
KPHS_27280	0.160796	0.999859	putative beta-ketoacyl synthase	fatty acid biosynthetic process
KPHS_15240	0.16064	0.999859	putative metalloprotease	rRNA processing, proteolysis, ribosome biogenesis, nucleic acid phosphodiester bond hydrolysis, RNA phosphodiester bond hydrolysis, endonucleolytic
KPHS_09390	0.16056	0.999859	lipoprotein involved with copper homeostasis and adhesion
KPHS_32330	0.160542	0.999859	peptide chain release factor 1	translation, translational termination
KPHS_18470	0.160524	0.999859	hypothetical protein KPHS_18470
KPHS_51690	0.160471	0.999859	hypothetical protein KPHS_51690
KPHS_43720	0.160409	0.999859	Ars family arsenical pump	arsenite transport, response to arsenic-containing substance
KPHS_31420	0.159825	0.999859	iron ABC transporter ATP-binding protein
KPHS_31320	0.159517	0.999859	hypothetical protein KPHS_31320
KPHS_10460	0.158994	NA	hypothetical protein KPHS_10460
KPHS_41180	0.158974	0.999859	nitric oxide reductase	oxidation-reduction process
KPHS_49110	0.15885	0.999859	hypothetical protein KPHS_49110	cell cycle, cytokinetic process, cell division
KPHS_00380	0.158792	0.999859	formate dehydrogenase-O subunit gamma	respiratory electron transport chain, cellular respiration
KPHS_43700	0.158741	0.999859	di-/tripeptide transporter	oligopeptide transport, peptide transport, transmembrane transport
KPHS_47310	0.15835	0.999859	D-alanyl-D-alanine carboxypeptidase	proteolysis
KPHS_04980	0.158241	0.999859	trehalase 6-P hydrolase	carbohydrate metabolic process, trehalose catabolic process
KPHS_20090	0.158105	0.999859	putrescine/spermidine ABC transporter ATPase	polyamine transport, putrescine transport, transmembrane transport, polyamine transmembrane transport, spermidine transmembrane transport
KPHS_30810	0.157996	NA	hypothetical protein KPHS_30810
KPHS_42010	0.15762	0.999859	CTP synthetase	pyrimidine nucleotide biosynthetic process, CTP biosynthetic process, glutamine metabolic process, 'de novo' CTP biosynthetic process
KPHS_21070	0.157581	0.999859	pyrimidine (deoxy)nucleoside triphosphate pyrophosphohydrolase
KPHS_15390	0.157425	0.999859	flavodoxin	electron transport chain, oxidation-reduction process
KPHS_14590	0.1574	0.999859	putative periplasmic binding protein/LacI transcriptional regulator
KPHS_29900	0.157308	0.999859	hypothetical protein KPHS_29900
KPHS_47970	0.157146	0.999859	acetyl-CoA carboxylase biotin carboxylase subunit	lipid metabolic process, fatty acid metabolic process, fatty acid biosynthetic process, malonyl-CoA biosynthetic process
KPHS_11040	0.157145	0.999859	hypothetical protein KPHS_11040
KPHS_40860	0.15701	0.999859	hypothetical protein KPHS_40860
KPHS_14910	0.156885	0.999859	nucleoside diphosphate kinase regulator	phosphorylation, regulation of DNA-templated transcription, elongation
KPHS_50210	0.156847	0.999859	glutathione-disulfide reductase	glutathione metabolic process, electron transport chain, cell redox homeostasis, oxidation-reduction process, cellular oxidant detoxification
KPHS_07280	0.156653	0.999859	hypothetical protein KPHS_07280
KPHS_02830	0.156525	0.999859	single-strand DNA-binding protein	DNA replication, DNA repair, DNA recombination, cellular response to DNA damage stimulus
KPHS_40400	0.156346	NA	putative prophage tail protein
KPHS_33400	0.156207	0.999859	hypothetical protein KPHS_33400
KPHS_12210	0.155906	0.999859	acyl-CoA thioesterase I	lipid metabolic process
KPHS_37280	0.155642	0.999859	2-succinyl-6-hydroxy-2,4-cyclohexadiene-1-carboxylante synthase	menaquinone biosynthetic process
KPHS_01290	0.15535	0.999859	thioredoxin	glycerol ether metabolic process, cell redox homeostasis, oxidation-reduction process
KPHS_39150	0.155082	0.999859	hypothetical protein KPHS_39150
KPHS_08610	0.155014	0.999859	carbonate dehydratase	carbon utilization
KPHS_06150	0.15489	0.999859	amino acid exporter	amino acid transport
KPHS_45350	0.15475	0.999859	putative CopG family helix-turn-helix protein	regulation of transcription, DNA-templated
KPHS_43260	0.15445	0.999859	glycoside hydrolase	carbohydrate metabolic process, sucrose metabolic process, metabolic process
KPHS_38010	0.154047	0.999859	hypothetical protein KPHS_38010
KPHS_20580	0.153998	0.999859	putative ARAC-type regulatory protein	regulation of transcription, DNA-templated
KPHS_40790	0.153656	0.999859	ribonucleotide-diphosphate reductase subunit alpha	DNA replication, oxidation-reduction process
KPHS_18680	0.153614	0.999859	putative PET-family efflux transport protein
KPHS_14770	0.153397	0.999859	hypothetical protein KPHS_14770	transmembrane transport
KPHS_31890	0.153364	0.999859	oligopeptide transport permease	transmembrane transport
KPHS_09300	0.153328	0.999859	ribonuclease HII	RNA catabolic process, nucleic acid phosphodiester bond hydrolysis, RNA phosphodiester bond hydrolysis, endonucleolytic
KPHS_11430	0.153292	0.999859	hypothetical protein KPHS_11430
KPHS_33410	0.15319	0.999859	para-aminobenzoate synthase	biosynthetic process, folic acid-containing compound biosynthetic process
KPHS_44080	0.153035	0.999859	2-octaprenyl-6-methoxyphenyl hydroxylase	ubiquinone biosynthetic process, oxidation-reduction process
KPHS_38980	0.152899	0.999859	phosphoribosylglycinamide formyltransferase	purine nucleotide biosynthetic process, 'de novo' IMP biosynthetic process, biosynthetic process
KPHS_04760	0.152867	0.999859	cytochrome b(562)	electron transport chain
KPHS_17750	0.152746	0.999859	putative lipoprotein
KPHS_05040	0.152745	0.999859	aspartate carbamoyltransferase catalytic subunit	'de novo' pyrimidine nucleobase biosynthetic process, pyrimidine nucleotide biosynthetic process, cellular amino acid metabolic process, 'de novo' UMP biosynthetic process
KPHS_02200	0.152725	0.999859	hypothetical protein KPHS_02200
KPHS_33370	0.152672	0.999859	putative glycoprotein endopeptidase	tRNA threonylcarbamoyladenosine modification
KPHS_37800	0.152649	0.999859	flagella biosynthesis regulator
KPHS_38840	0.152402	0.999859	dihydrodipicolinate synthase	cellular amino acid biosynthetic process, lysine biosynthetic process, lysine biosynthetic process via diaminopimelate, diaminopimelate biosynthetic process
KPHS_45230	0.151815	0.999859	hypothetical protein KPHS_45230
KPHS_28820	0.151791	0.999859	hypothetical protein KPHS_28820
KPHS_46910	0.151641	0.999859	methyltransferase domain-containing protein	enzyme-directed rRNA 2'-O-methylation, rRNA processing, methylation
KPHS_46660	0.151552	0.999859	hypothetical protein KPHS_46660
KPHS_06640	0.15153	0.999859	putative outer membrane protein
KPHS_47840	0.151397	0.999859	protease TldD	proteolysis
KPHS_39160	0.15108	0.999859	histidyl-tRNA synthetase	translation, histidyl-tRNA aminoacylation
KPHS_24250	0.151066	0.999859	DNA-binding transcriptional regulator RstA	phosphorelay signal transduction system, regulation of transcription, DNA-templated
KPHS_40830	0.151046	0.999859	glycine/betaine/proline transport system periplasmic binding component	transmembrane transport
KPHS_19310	0.151027	0.999859	LysR family transcriptional regulator	regulation of transcription, DNA-templated
KPHS_20100	0.150767	0.999859	peptidase T	proteolysis, peptide metabolic process, peptide catabolic process
KPHS_07920	0.150719	0.999859	isopropylmalate isomerase small subunit	cellular amino acid biosynthetic process, branched-chain amino acid biosynthetic process, leucine biosynthetic process
KPHS_06390	0.150695	0.999859	hypothetical protein KPHS_06390
KPHS_41720	0.150614	0.999859	putative 3-polyprenyl-4-hydroxybenzoate decarboxylase and related decarboxylase	response to toxic substance, aromatic compound catabolic process
KPHS_47190	0.150393	0.999859	argininosuccinate synthase	arginine biosynthetic process, cellular amino acid biosynthetic process
KPHS_15600	0.150354	0.999859	pyroglutamyl-peptidase I	proteolysis
KPHS_49120	0.150295	0.999859	3-dehydroquinate synthase	cellular amino acid biosynthetic process, aromatic amino acid family biosynthetic process, chorismate biosynthetic process
KPHS_06930	0.150239	0.999859	purine nucleoside phosphorylase	nucleobase-containing compound metabolic process, nucleoside metabolic process, purine nucleoside metabolic process
KPHS_39310	0.150198	0.999859	iron-sulfur cluster assembly protein	iron-sulfur cluster assembly, protein maturation by iron-sulfur cluster transfer
KPHS_20600	0.150172	0.999859	hypothetical protein KPHS_20600	translation, aminoacyl-tRNA metabolism involved in translational fidelity
KPHS_10600	0.150129	0.999859	hypothetical protein KPHS_10600
KPHS_37660	0.14992	0.999859	histidine and lysine/arginine/ornithine transport system ABC transporter permease	amino acid transmembrane transport, transmembrane transport, nitrogen compound transport
KPHS_07300	0.14983	0.999859	bifunctional riboflavin kinase/FMN adenylyltransferase	FAD biosynthetic process, riboflavin biosynthetic process, FMN biosynthetic process, phosphorylation
KPHS_40740	0.149728	0.999859	hypothetical protein KPHS_40740
KPHS_39140	0.149304	0.999859	putative dehydrogenase	Gram-negative-bacterium-type cell outer membrane assembly, protein insertion into membrane
KPHS_51670	0.149254	0.999859	fructose 1,6-bisphosphatase II	carbohydrate metabolic process, glycerol metabolic process, gluconeogenesis, dephosphorylation
KPHS_03670	0.148967	0.999859	hypothetical protein KPHS_03670
KPHS_35860	0.148679	0.999859	multidrug efflux system subunit MdtA	transmembrane transport
KPHS_44180	0.148628	NA	hypothetical protein KPHS_44180
KPHS_48220	0.148606	0.999859	phage transcriptional regulator AlpA
KPHS_32250	0.148517	0.999859	hypothetical protein KPHS_32250
KPHS_04310	0.148058	0.999859	transcriptional repressor UlaR	regulation of transcription, DNA-templated
KPHS_44140	0.147954	0.999859	ribose-5-phosphate isomerase A	pentose-phosphate shunt, pentose-phosphate shunt, non-oxidative branch
KPHS_05840	0.14785	0.999859	copper/silver efflux system outer membrane protein CusC	transmembrane transport
KPHS_37050	0.147833	0.999859	hybrid sensory kinase in two-component regulatory system with RcsB and YojN	phosphorelay signal transduction system, regulation of transcription, DNA-templated, signal transduction, phosphorylation, peptidyl-histidine phosphorylation, signal transduction by protein phosphorylation, protein autophosphorylation
KPHS_01410	0.147717	0.999859	common antigen polymerase	enterobacterial common antigen biosynthetic process
KPHS_35810	0.147633	0.999859	putative signal transduction histidine kinase	phosphorelay signal transduction system, signal transduction, phosphorylation, signal transduction by protein phosphorylation
KPHS_01750	0.147361	0.999859	hypothetical protein KPHS_01750	ubiquinone biosynthetic process from chorismate
KPHS_19660	0.146927	0.999859	50S ribosomal protein L32	translation
KPHS_07820	0.146678	0.999859	transcriptional regulator SgrR
KPHS_46890	0.146522	0.999859	putative DEOR-type transcriptional regulator	regulation of transcription, DNA-templated
KPHS_03600	0.146096	0.999859	putative DSBA oxidoreductase	cell redox homeostasis
KPHS_38090	0.146077	0.999859	putative 2-component transcriptional regulator	phosphorelay signal transduction system
KPHS_04200	0.146044	0.999859	hypothetical protein KPHS_04200
KPHS_09490	0.146014	0.999859	LysR family transcriptional regulator	regulation of transcription, DNA-templated
KPHS_44830	0.145734	0.999859	cold shock protein
KPHS_09290	0.145516	0.999859	lipid-A-disaccharide synthase	lipid metabolic process, lipid A biosynthetic process
KPHS_15550	0.145441	0.999859	putative carboxylase
KPHS_47650	0.145389	0.999859	glutamate synthase small subunit	glutamate biosynthetic process, oxidation-reduction process
KPHS_31680	0.145296	0.999859	phenylalanyl-tRNA synthetase subunit beta	translation, phenylalanyl-tRNA aminoacylation
KPHS_52350	0.145218	0.999859	phosphonoacetaldehyde hydrolase	organic phosphonate catabolic process
KPHS_42880	0.145106	0.999859	N-acetylmuramoyl-L-alanine amidase	peptidoglycan catabolic process
KPHS_03420	0.145011	0.999859	phosphonate C-P lyase system protein	organic phosphonate transport, organic phosphonate metabolic process
KPHS_00540	0.144898	0.999859	galETK operon repressor	regulation of transcription, DNA-templated
KPHS_14990	0.14477	0.999859	lipoyl synthase	lipoate biosynthetic process, protein lipoylation
KPHS_15540	0.144647	0.999859	putative hydrolase-oxidase
KPHS_29100	0.144611	0.999859	putative protease	proteolysis
KPHS_19140	0.144592	0.999859	hypothetical protein KPHS_19140	uracil catabolic process, nitrogen utilization, oxidation-reduction process
KPHS_39610	0.144423	0.999859	DNA repair protein RecO	DNA repair, DNA recombination, cellular response to DNA damage stimulus
KPHS_48960	0.144383	0.999859	bifunctional N-succinyldiaminopimelate- aminotransferase/acetylornithine transaminase protein	cellular amino acid metabolic process, arginine metabolic process, arginine biosynthetic process, cellular amino acid biosynthetic process, lysine biosynthetic process, lysine biosynthetic process via diaminopimelate
KPHS_40850	0.144239	0.999859	hypothetical protein KPHS_40850
KPHS_05680	0.144112	0.999859	hypothetical protein KPHS_05680	carbohydrate transmembrane transport
KPHS_04190	0.143693	0.999859	FtsH protease regulator HflC	proteolysis, regulation of peptidase activity
KPHS_29720	0.143497	0.999859	ribonuclease T	RNA processing, tRNA processing, nucleic acid phosphodiester bond hydrolysis, RNA phosphodiester bond hydrolysis, RNA phosphodiester bond hydrolysis, exonucleolytic
KPHS_36910	0.143357	0.999859	putative phopshatase/sulfatase
KPHS_02360	0.143002	0.999859	L-sorbose 1-phosphate reductase	oxidation-reduction process
KPHS_33170	0.142845	0.999859	muramoyltetrapeptide carboxypeptidase, partial	proteolysis
KPHS_45620	0.142414	0.999859	repressor protein for FtsI	cell cycle, FtsZ-dependent cytokinesis, cell division, oxidation-reduction process
KPHS_15010	0.14229	0.999859	lipoyltransferase	cellular protein modification process, protein lipoylation
KPHS_37350	0.142246	0.999859	NADH dehydrogenase subunit L	ATP synthesis coupled electron transport, oxidation-reduction process
KPHS_42290	0.141818	0.999859	exonuclease IX	DNA replication, Okazaki fragment processing, nucleic acid phosphodiester bond hydrolysis
KPHS_06650	0.141816	0.999859	DNA replication protein DnaC
KPHS_20700	0.141747	0.999859	putative LysR-family transcriptional regulator	regulation of transcription, DNA-templated
KPHS_14360	0.141196	0.999859	enterochelin synthetase component D	enterobactin biosynthetic process
KPHS_21170	0.141128	0.999859	exodeoxyribonuclease III	DNA repair, nucleic acid phosphodiester bond hydrolysis
KPHS_03620	0.140737	0.999859	biofilm PGA synthesis N-glycosyltransferase PgaC	cell adhesion involved in biofilm formation
KPHS_34280	0.140469	0.999859	tyrosine-specific transport protein	amino acid transmembrane transport, aromatic amino acid transport
KPHS_36780	0.14042	0.999859	oligopeptide ABC transporter membrane protein	transmembrane transport
KPHS_37390	0.140259	0.999859	NADH dehydrogenase subunit H	oxidation-reduction process
KPHS_35300	0.140193	0.999859	exodeoxyribonuclease I	DNA repair, cellular response to DNA damage stimulus, nucleic acid phosphodiester bond hydrolysis
KPHS_43830	0.140129	0.999859	putative lipoprotein
KPHS_43410	0.140038	0.999859	putative LuxR family regulatory protein	regulation of transcription, DNA-templated
KPHS_36200	0.140005	0.999859	putative ATP-binding protein, partial
KPHS_42430	0.139972	0.999859	hypothetical protein KPHS_42430
KPHS_09920	0.139661	0.999859	transcriptional antiterminator of glycerol uptake operon	glycerol metabolic process, regulation of transcription, DNA-templated
KPHS_15250	0.139586	0.999859	ATP-binding protein
KPHS_22970	0.139563	0.999859	hypothetical protein KPHS_22970
KPHS_35780	0.139536	0.999859	uridine kinase	pyrimidine-containing compound salvage, phosphorylation, UMP salvage, CTP salvage
KPHS_01220	0.139333	0.999859	peptidyl-prolyl cis-trans isomerase C	protein peptidyl-prolyl isomerization
KPHS_03370	0.13922	0.999859	phosphonate transport ATP-binding protein
KPHS_43000	0.139208	0.999859	prolipoprotein diacylglyceryl transferase	lipoprotein biosynthetic process
KPHS_01770	0.139016	0.999859	twin arginine translocase protein A	protein secretion, protein transport, protein transport by the Tat complex
KPHS_30160	0.138896	0.999859	ABC transport system periplasmic binding component-related protein	thiamine biosynthetic process
KPHS_44680	0.138872	0.999859	ornithine decarboxylase	cellular amino acid metabolic process
KPHS_44660	0.138507	0.999859	hypothetical protein KPHS_44660
KPHS_19950	0.138398	0.999859	transcription-repair coupling factor	transcription-coupled nucleotide-excision repair, DNA damage recognition, DNA repair, regulation of transcription, DNA-templated, cellular response to DNA damage stimulus
KPHS_09550	0.137947	0.999859	putative methyltransferase	methylation
KPHS_40720	0.13792	0.999859	hypothetical protein KPHS_40720	amino acid transport, amino acid export across plasma membrane, L-alpha-amino acid transmembrane transport
KPHS_10560	0.137908	0.999859	isochorismatase family protein
KPHS_21690	0.137622	0.999859	cob(I)yrinic acid a,c-diamide adenosyltransferase	porphyrin-containing compound biosynthetic process, cobalamin biosynthetic process
KPHS_38750	0.137614	0.999859	hypothetical protein KPHS_38750
KPHS_18190	0.137608	0.999859	integration host factor subunit beta	DNA recombination, regulation of transcription, DNA-templated, regulation of translation
KPHS_37540	0.137532	0.999859	acetate kinase	organic acid metabolic process, acetyl-CoA biosynthetic process, phosphorylation
KPHS_04180	0.137519	0.999859	FtsH protease regulator HflK	proteolysis
KPHS_44500	0.13743	0.999859	hypothetical protein KPHS_44500
KPHS_39980	0.137292	0.999859	hypothetical protein KPHS_39980
KPHS_27850	0.136979	0.999859	putative helix-turn-helix AraC-type transcriptional regulator	regulation of transcription, DNA-templated
KPHS_01960	0.13631	0.999859	transcription antitermination protein NusG	DNA-templated transcription, termination, DNA-templated transcription, elongation, regulation of transcription, DNA-templated, transcription antitermination, regulation of DNA-templated transcription, elongation
KPHS_35820	0.136011	0.999859	putative response regulator receiver	phosphorelay signal transduction system, regulation of transcription, DNA-templated
KPHS_33960	0.135958	0.999859	Holliday junction DNA helicase B	DNA repair, DNA recombination, cellular response to DNA damage stimulus, SOS response, DNA duplex unwinding
KPHS_47490	0.135907	0.999859	hypothetical protein KPHS_47490	lipopolysaccharide transport, Gram-negative-bacterium-type cell outer membrane assembly
KPHS_39780	0.135871	0.999859	hypothetical protein KPHS_39780
KPHS_41880	0.135838	0.999859	sulfate adenylyltransferase subunit 1	sulfate assimilation, sulfur compound metabolic process, hydrogen sulfide biosynthetic process
KPHS_00970	0.135143	0.999859	hypothetical protein KPHS_00970
KPHS_48300	0.134966	0.999859	hypothetical protein KPHS_48300
KPHS_07340	0.134759	0.999859	4-hydroxy-3-methylbut-2-enyl diphosphate reductase	isoprenoid biosynthetic process, terpenoid biosynthetic process, isopentenyl diphosphate biosynthetic process, methylerythritol 4-phosphate pathway, dimethylallyl diphosphate biosynthetic process, oxidation-reduction process
KPHS_03260	0.134756	0.999859	hypothetical protein KPHS_03260
KPHS_48170	0.134649	0.999859	hypothetical protein KPHS_48170
KPHS_33640	0.134416	0.999859	hypothetical protein KPHS_33640
KPHS_40970	0.134377	0.999859	lipoprotein
KPHS_13720	0.134302	0.999859	putative LacI family regulatory protein	regulation of transcription, DNA-templated
KPHS_37290	0.134103	0.999859	2-oxoglutarate decarboxylase	menaquinone biosynthetic process
KPHS_15320	0.13408	0.999859	glucosamine-6-phosphate deaminase	carbohydrate metabolic process, N-acetylglucosamine metabolic process, metabolic process, N-acetylneuraminate catabolic process
KPHS_40700	0.133951	0.999859	DNA-bending protein with chaperone activity	regulation of transcription, DNA-templated
KPHS_01840	0.133918	0.999859	FMN reductase	oxidation-reduction process
KPHS_03890	0.133588	0.999859	type 1 fimbrial protein	cell adhesion
KPHS_25370	0.133491	0.999859	5-methyltetrahydropteroyltriglutamate/homocysteine S-methyltransferase	methionine biosynthetic process, methylation
KPHS_25900	0.133463	0.999859	hypothetical protein KPHS_25900	oxidation-reduction process
KPHS_23490	0.133453	0.999859	hypothetical protein KPHS_23490	tRNA processing, tRNA thio-modification
KPHS_50250	0.133399	0.999859	putative acetyltransferase
KPHS_29210	0.133168	0.999859	ribosomal-protein-L7/L12-serine acetyltransferase
KPHS_18570	0.132985	0.999859	23S rRNA m(2)G2445 methyltransferase	rRNA processing, rRNA methylation, methylation, rRNA (guanine-N7)-methylation
KPHS_28580	0.132915	NA	putative ABC transport system substrate-binding component
KPHS_37380	0.132753	0.999859	NADH dehydrogenase subunit I	oxidation-reduction process
KPHS_02580	0.13249	0.999859	maltose ABC transporter periplasmic protein	carbohydrate transport, carbohydrate transmembrane transport, transmembrane transport
KPHS_36030	0.132469	0.999859	D-arabinitol dehydrogenase	oxidation-reduction process
KPHS_36320	0.132441	0.999859	beta-D-glucoside glucohydrolase, periplasmic	carbohydrate metabolic process, metabolic process
KPHS_37370	0.13238	0.999859	NADH dehydrogenase subunit J	oxidation-reduction process
KPHS_37760	0.132346	0.999859	hypothetical protein KPHS_37760
KPHS_38460	0.132293	0.999859	hypothetical protein KPHS_38460
KPHS_47500	0.13215	0.999859	putative ABC transporter ATP-binding protein YhbG	transmembrane transport
KPHS_24780	0.13165	NA	hypothetical protein KPHS_24780
KPHS_51610	0.131334	0.999859	DNA ligase	DNA metabolic process, DNA replication, DNA ligation, DNA repair, cellular response to DNA damage stimulus
KPHS_10370	0.131268	0.999859	ATP-binding component of leucine transport
KPHS_01540	0.131124	0.999859	hypothetical protein KPHS_01540
KPHS_19160	0.131046	0.999859	hypothetical protein KPHS_19160
KPHS_49100	0.131024	0.999859	DNA adenine methylase	methylation, DNA methylation on adenine
KPHS_25140	0.130829	NA	LuxR transcriptional regulator	regulation of transcription, DNA-templated
KPHS_30100	0.130689	0.999859	LysR family transcriptional regulator	regulation of transcription, DNA-templated
KPHS_30710	0.130565	0.999859	putative metal-dependent amidase/aminoacylase/carboxypeptidase, partial	proteolysis
KPHS_13370	0.1301	0.999859	hypothetical protein KPHS_13370
KPHS_09720	0.130021	0.999859	hypothetical protein KPHS_09720	lipid metabolic process
KPHS_51650	0.129943	0.999859	tRNA guanosine-2\'-O-methyltransferase	tRNA guanine ribose methylation, RNA processing, tRNA processing, tRNA methylation, methylation
KPHS_19630	0.129813	0.999859	23S rRNA pseudouridylate synthase C	pseudouridine synthesis, RNA modification
KPHS_32420	0.129539	0.999859	translation-associated GTPase
KPHS_07130	0.129506	0.999859	homoserine kinase	threonine metabolic process, cellular amino acid biosynthetic process, threonine biosynthetic process, phosphorylation
KPHS_23600	0.129475	0.999859	hypothetical protein KPHS_23600, partial
KPHS_12970	0.129112	0.999859	putative citrate synthase	tricarboxylic acid cycle
KPHS_33800	0.12866	0.999859	hypothetical protein KPHS_33800
KPHS_48840	0.128539	0.999859	FKBP-type peptidyl-prolyl cis-trans isomerase	protein peptidyl-prolyl isomerization
KPHS_48950	0.128398	0.999859	putative dienelactone hydrolase
KPHS_19870	0.128276	0.999859	putative TonB-dependent receptor	siderophore transport
KPHS_47470	0.127773	0.999859	3-deoxy-D-manno-octulosonate 8-phosphate phosphatase	lipopolysaccharide biosynthetic process, dephosphorylation
KPHS_39230	0.127707	0.999859	3-mercaptopyruvate sulfurtransferase
KPHS_36850	0.127696	0.999859	LysR family transcriptional regulator	regulation of transcription, DNA-templated
KPHS_14330	0.127649	0.999859	putative sugar-binding domain protein
KPHS_13680	0.127568	0.999859	hypothetical protein KPHS_13680
KPHS_07020	0.127133	0.999859	thiamin metabolism associated protein	nucleotide metabolic process
KPHS_19990	0.127121	0.999859	outer membrane-specific lipoprotein transporter subunit LolE	lipoprotein transport, lipoprotein localization to outer membrane
KPHS_07950	0.12693	0.999859	2-isopropylmalate synthase	cellular amino acid biosynthetic process, branched-chain amino acid biosynthetic process, leucine biosynthetic process, carboxylic acid metabolic process
KPHS_33970	0.126874	0.999859	Holliday junction DNA helicase motor protein	DNA repair, DNA recombination, cellular response to DNA damage stimulus, SOS response, DNA duplex unwinding
KPHS_37110	0.126396	0.999859	glycerophosphoryl diester phosphodiesterase	lipid metabolic process
KPHS_01470	0.126089	0.999859	uroporphyrinogen-III synthase	tetrapyrrole biosynthetic process
KPHS_24120	0.126073	0.999859	hypothetical protein KPHS_24120
KPHS_13360	0.125742	0.999859	hypothetical protein KPHS_13360
KPHS_16480	0.125689	0.999859	ABC transporter membrane protein	transmembrane transport
KPHS_27960	0.125244	0.999859	hypothetical protein KPHS_27960
KPHS_30030	0.1251	0.999859	putative ABC transport system ATP-binding protein	peptide transport
KPHS_05600	0.125076	NA	hypothetical protein KPHS_05600
KPHS_06950	0.124905	0.999859	hypothetical protein KPHS_06950
KPHS_01080	0.124885	0.999859	vitamin B12/cobalamin outer membrane transporter	ion transport, cobalamin transport, vitamin transmembrane transport, transmembrane transport
KPHS_21630	0.124789	0.999859	anthranilate synthase component I	tryptophan biosynthetic process, cellular amino acid biosynthetic process, biosynthetic process, aromatic amino acid family biosynthetic process
KPHS_00990	0.124656	0.999859	acetylornithine deacetylase	proteolysis, arginine biosynthetic process, cellular amino acid biosynthetic process
KPHS_45340	0.124534	0.999859	hypothetical protein KPHS_45340
KPHS_01530	0.124273	0.999859	diaminopimelate epimerase	cellular amino acid biosynthetic process, lysine biosynthetic process, lysine biosynthetic process via diaminopimelate
KPHS_10260	0.124162	NA	putative regulator	regulation of transcription, DNA-templated
KPHS_26270	0.12412	0.999859	6-phosphogluconate dehydrogenase	oxidation-reduction process
KPHS_12070	0.124071	NA	hypothetical protein KPHS_12070
KPHS_25890	0.1239	0.999859	hypothetical protein KPHS_25890
KPHS_44320	0.123772	0.999859	major facilitator superfamily transporter MFS_1	transmembrane transport
KPHS_38330	0.123526	0.999859	hypothetical protein KPHS_38330
KPHS_45470	0.123446	0.999859	hypothetical protein KPHS_45470
KPHS_43400	0.123139	0.999859	hypothetical protein KPHS_43400
KPHS_01520	0.123001	0.999859	hypothetical protein KPHS_01520
KPHS_38470	0.122911	0.999859	putative acetyltransferase
KPHS_10360	0.122893	0.999859	hypothetical protein KPHS_10360
KPHS_09790	0.122528	0.999859	DNA-binding transcriptional regulator CsiR	regulation of transcription, DNA-templated
KPHS_46690	0.12213	NA	hypothetical protein KPHS_46690
KPHS_30490	0.121755	0.999859	peptidase U61 LD-carboxypeptidase A	proteolysis
KPHS_28070	0.121654	0.999859	hypothetical protein KPHS_28070
KPHS_38820	0.121485	0.999859	phosphoribosylaminoimidazole succinocarboxamide synthase	purine nucleotide biosynthetic process, 'de novo' IMP biosynthetic process, cobalamin biosynthetic process
KPHS_15300	0.121328	0.999859	ROK family transcriptional regulator	regulation of transcription, DNA-templated
KPHS_32660	0.120652	NA	hypothetical protein KPHS_32660
KPHS_03140	0.120628	0.999859	fimbrial morphology protein	cell adhesion
KPHS_38220	0.120491	0.999859	bile acid/Na+ symporter family transporter
KPHS_44280	0.120222	0.999859	hypothetical protein KPHS_44280	NADP catabolic process, NAD biosynthetic process, pyridine nucleotide biosynthetic process, oxidation-reduction process
KPHS_05180	0.120184	0.999859	leucyl aminopeptidase	proteolysis, protein metabolic process
KPHS_39930	0.120092	0.999859	phospho-2-dehydro-3-deoxyheptonate aldolase	cellular amino acid biosynthetic process, biosynthetic process, aromatic amino acid family biosynthetic process, chorismate biosynthetic process
KPHS_01480	0.119973	0.999859	porphobilinogen deaminase	porphyrin-containing compound biosynthetic process, protoporphyrinogen IX biosynthetic process, peptidyl-pyrromethane cofactor linkage, tetrapyrrole biosynthetic process
KPHS_24650	0.119445	0.999859	acyl carrier protein S-malonyltransferase
KPHS_46770	0.119328	0.999859	putative kinase	phosphorylation
KPHS_26220	0.119179	0.999859	6-phospho-beta-glucosidase	carbohydrate metabolic process, metabolic process, oxidation-reduction process
KPHS_36010	0.118995	0.999859	D-arabinitol transporter	transmembrane transport
KPHS_25190	0.118889	0.999859	ygbK domain protein
KPHS_31490	0.118761	0.999859	putative oxidase, partial
KPHS_11890	0.118637	0.999859	acridine efflux pump	transmembrane transport
KPHS_43080	0.118572	0.999859	hypothetical protein KPHS_43080	lipid transport, lysophospholipid transport, transmembrane transport
KPHS_37400	0.118522	0.999859	NADH dehydrogenase subunit G	ATP synthesis coupled electron transport, oxidation-reduction process
KPHS_15100	0.118481	0.999859	nicotinic acid mononucleotide adenyltransferase	biosynthetic process, NAD biosynthetic process, pyridine nucleotide biosynthetic process
KPHS_24160	0.118074	0.999859	PTS system maltose and glucose-specific transporter subunit IICB	carbohydrate transport, phosphoenolpyruvate-dependent sugar phosphotransferase system, phosphorylation, carbohydrate transmembrane transport
KPHS_34270	0.11789	0.999859	hypothetical protein KPHS_34270
KPHS_03760	0.117773	0.999859	FxsA protein
KPHS_11060	0.117653	0.999859	bifunctional diaminohydroxyphosphoribosylaminopyrimidine deaminase/5-amino-6-(5-phosphoribosylamino)uracil reductase	riboflavin biosynthetic process, oxidation-reduction process
KPHS_00300	0.11753	0.999859	phosphatase
KPHS_00890	0.117378	0.999859	hypothetical protein KPHS_00890	nucleotide catabolic process
KPHS_02940	0.117266	0.999859	mgl repressor, galactose operon inducer	regulation of transcription, DNA-templated
KPHS_48260	0.11698	0.999859	transmembrane protein	transmembrane transport
KPHS_40780	0.116757	0.999859	ribonucleotide reductase stimulatory protein
KPHS_14010	0.116098	0.999859	GntR family transcriptional regulator	regulation of transcription, DNA-templated, biosynthetic process
KPHS_05470	0.115869	0.999859	phage transcriptional activator, Ogr/delta
KPHS_37410	0.115852	0.999859	NADH dehydrogenase I subunit F	oxidation-reduction process
KPHS_40370	0.11564	0.999859	putative prophage tail sheath
KPHS_29060	0.115503	0.999859	cytochrome d terminal oxidase polypeptide subunit II	oxidation-reduction process
KPHS_48240	0.11543	0.999859	integrase family protein	DNA recombination, DNA integration
KPHS_34510	0.115403	0.999859	putative outer membrane protein N precursor, partial
KPHS_26260	0.115398	0.999859	transcriptional regulator LysR	regulation of transcription, DNA-templated
KPHS_45820	0.115308	0.999859	hypothetical protein KPHS_45820
KPHS_27320	0.115231	0.999859	putative AraC-type regulatory protein, partial	regulation of transcription, DNA-templated
KPHS_16970	0.115218	0.999859	peptide ABC transporter substrate-binding protein	transmembrane transport
KPHS_31990	0.114847	0.999859	UTP--glucose-1-phosphate uridylyltransferase subunit GalU	UDP-glucose metabolic process, biosynthetic process
KPHS_09770	0.114841	0.999859	fermentation/respiration switch protein
KPHS_45490	0.114793	0.999859	hypothetical protein KPHS_45490
KPHS_37990	0.114771	0.999859	putative transport protein	transmembrane transport
KPHS_02410	0.114314	0.999859	sorbitol-6-phosphate 2-dehydrogenase	oxidation-reduction process
KPHS_47760	0.114046	0.999859	arginine repressor	regulation of transcription, DNA-templated, arginine metabolic process, arginine biosynthetic process, cellular amino acid biosynthetic process, protein complex oligomerization
KPHS_39350	0.11403	0.999859	tRNA/rRNA methyltransferase	RNA methylation, RNA processing, tRNA processing, methylation
KPHS_10680	0.113969	0.999859	PIN family toxin-antitoxin system
KPHS_20180	0.11393	0.999859	tRNA (5-methyl aminomethyl-2-thiouridylate)-methyltransferase	tRNA modification, tRNA processing, methylation
KPHS_45800	0.113906	0.999859	Zinc transporter zupT	metal ion transport, transmembrane transport
KPHS_39220	0.113716	0.999859	hypothetical protein KPHS_39220	negative regulation of endopeptidase activity
KPHS_14690	0.113669	0.999859	putative cytosine deaminase-related metal-dependent hydrolase
KPHS_11970	0.113646	0.999859	DNA polymerase III subunits gamma and tau, partial	DNA replication, DNA biosynthetic process
KPHS_41740	0.113249	0.999859	putative transcriptional regulator	regulation of transcription, DNA-templated
KPHS_00560	0.113164	0.999859	raffinose permease	carbohydrate transport, carbohydrate transmembrane transport, proton transmembrane transport
KPHS_09510	0.113063	0.999859	endonuclease/exonuclease/phosphatase	nucleic acid phosphodiester bond hydrolysis
KPHS_07640	0.113034	0.999859	DNA-J like membrane chaperone protein
KPHS_47530	0.113017	0.999859	sugar-specific enzyme IIA component of PTS	phosphoenolpyruvate-dependent sugar phosphotransferase system, phosphorylation, carbohydrate transmembrane transport
KPHS_35510	0.112961	0.999859	uridine diphosphate galacturonate 4-epimerase
KPHS_01280	0.112506	0.999859	ATP-dependent RNA helicase RhlB	RNA catabolic process
KPHS_42270	0.112483	NA	hypothetical protein KPHS_42270
KPHS_07270	0.11245	0.999859	transcriptional activator NhaR	regulation of transcription, DNA-templated
KPHS_16580	0.112257	0.999859	putative transketolase
KPHS_41470	0.111992	0.999859	PTS system, lactose/cellobiose family IIC component	carbohydrate transport, phosphoenolpyruvate-dependent sugar phosphotransferase system, carbohydrate transmembrane transport
KPHS_28450	0.111933	0.999859	L-Ala-D/L-Glu epimerase, a muconate lactonizing enzyme	cellular amino acid catabolic process
KPHS_14100	0.111816	0.999859	putative ABC transport system oligopeptide translocator
KPHS_15110	0.111762	0.999859	DNA polymerase III subunit delta	DNA replication, DNA biosynthetic process
KPHS_37300	0.11174	0.999859	menaquinone-specific isochorismate synthase	biosynthetic process, menaquinone biosynthetic process
KPHS_52170	0.111669	0.999859	hypothetical protein KPHS_52170
KPHS_35200	0.11142	0.999859	4-oxalocrotonate tautomerase
KPHS_52260	0.111316	NA	putative phosphotransferase system PTS, lactose/cellobiose-specific IIA subunit	phosphoenolpyruvate-dependent sugar phosphotransferase system
KPHS_40250	0.111207	NA	putative prophage endolysin, control of lysis	metabolic process, peptidoglycan catabolic process, cell wall macromolecule catabolic process, viral release from host cell, cytolysis, defense response to bacterium, cytolysis by virus of host cell
KPHS_06880	0.111189	0.999859	putative hydrolase	DNA metabolic process
KPHS_42000	0.11113	0.999859	phosphopyruvate hydratase	glycolytic process
KPHS_27390	0.111021	0.999859	putative AraC-type regulatory protein	regulation of transcription, DNA-templated
KPHS_16930	0.110739	0.999859	molybdopterin biosynthesis protein MoeB	Mo-molybdopterin cofactor biosynthetic process
KPHS_37080	0.110588	0.999859	ribonucleotide-diphosphate reductase subunit alpha	DNA replication, oxidation-reduction process
KPHS_24320	0.110272	0.999859	hypothetical protein KPHS_24320
KPHS_39360	0.11003	0.999859	inositol monophosphatase	phosphatidylinositol phosphorylation, inositol phosphate dephosphorylation
KPHS_37330	0.109857	0.999859	NADH dehydrogenase subunit N	ATP synthesis coupled electron transport, oxidation-reduction process
KPHS_50290	0.109793	0.999859	metabolite/H+ symporter, major facilitator superfamily (MFS)	transmembrane transport
KPHS_25390	0.109723	0.999859	high-affinity branched-chain amino acid ABC transporter membrane protein	transmembrane transport
KPHS_03780	0.109604	NA	hypothetical protein KPHS_03780
KPHS_19360	0.109589	0.999859	hypothetical protein KPHS_19360	purine nucleoside metabolic process, negative regulation of ribonuclease activity
KPHS_36050	0.109135	0.999859	LacI family transcriptional regulator	regulation of transcription, DNA-templated
KPHS_44790	0.109012	0.999859	hypothetical protein KPHS_44790
KPHS_19330	0.108899	0.999859	hypothetical protein KPHS_19330	dephosphorylation
KPHS_44100	0.108785	0.999859	hypothetical protein KPHS_44100
KPHS_21090	0.108735	0.999859	putative thiosulfate sulfur transferase
KPHS_32360	0.108668	0.999859	4-diphosphocytidyl-2-C-methyl-D-erythritol kinase	isoprenoid biosynthetic process, terpenoid biosynthetic process, phosphorylation, isopentenyl diphosphate biosynthetic process, methylerythritol 4-phosphate pathway
KPHS_02180	0.108663	0.999859	hypothetical protein KPHS_02180
KPHS_50220	0.108506	0.999859	putative glutathione S-transferase
KPHS_42280	0.10804	0.999859	sigma-54 dependent transcriptional regulator	regulation of transcription, DNA-templated, transmembrane transport
KPHS_39620	0.107774	0.999859	GTP-binding protein Era	ribosome biogenesis, ribosomal small subunit biogenesis
KPHS_01880	0.107446	0.999859	hypothetical protein KPHS_01880
KPHS_42220	0.107172	0.999859	putative ABC-type metal ion transport system permease component	transmembrane transport
KPHS_40430	0.107168	NA	putative prophage tail protein
KPHS_11090	0.10713	0.999859	thiamine monophosphate kinase	thiamine biosynthetic process, thiamine diphosphate biosynthetic process, phosphorylation
KPHS_39340	0.106866	0.999859	DNA-binding transcriptional regulator IscR	regulation of transcription, DNA-templated
KPHS_10200	0.106784	0.999859	family IB HAD-hydrolase
KPHS_36330	0.106763	0.999859	D-lactate dehydrogenase	lactate metabolic process, lactate oxidation, respiratory electron transport chain, transmembrane transport, oxidation-reduction process
KPHS_26730	0.105937	0.999859	carbohydrate kinase	carbohydrate metabolic process, D-ribose metabolic process, phosphorylation, D-ribose catabolic process, carbohydrate phosphorylation
KPHS_14080	0.105782	0.999859	hypothetical protein KPHS_14080
KPHS_50550	0.105618	0.999859	dipeptide transport system ATP-binding component	peptide transport
KPHS_14570	0.105307	0.999859	putative ABC transport system ATPase component
KPHS_42420	0.105271	0.999859	cysteine sulfinate desulfinase	iron-sulfur cluster assembly
KPHS_39840	0.105156	0.999859	hypothetical protein KPHS_39840
KPHS_24610	0.104984	0.999859	hypothetical protein KPHS_24610
KPHS_06030	0.104865	0.999859	putative glyoxalase/bleomycin resistance protein/dioxygenase	oxidation-reduction process
KPHS_04750	0.104785	0.999859	peptidase PmbA	proteolysis
KPHS_32700	0.104751	NA	hypothetical protein KPHS_32700
KPHS_10470	0.104727	0.999859	S-methylmethionine transporter	amino acid transport, transmembrane transport
KPHS_36810	0.104723	0.999859	bicyclomycin/multidrug efflux system protein	drug transmembrane transport, drug transport, transmembrane transport
KPHS_47100	0.104672	0.999859	hypothetical protein KPHS_47100
KPHS_11940	0.104495	0.999859	primosomal replication protein N\'\'
KPHS_46850	0.104392	0.999859	galactitol-specific PTS system component IIA	phosphorylation
KPHS_11780	0.104362	0.999859	lac repressor	regulation of transcription, DNA-templated
KPHS_22450	0.104144	0.999859	hypothetical protein KPHS_22450
KPHS_52480	0.10398	0.999859	putative acyltransferase
KPHS_09270	0.103775	0.999859	(3R)-hydroxymyristoyl-ACP dehydratase	lipid metabolic process, fatty acid biosynthetic process, lipid A biosynthetic process
KPHS_02420	0.103346	0.999859	SorC family transcriptional regulator
KPHS_40910	0.103325	0.999859	putative isopropylmalate/homocitrate/citramalate synthase	cellular amino acid biosynthetic process, branched-chain amino acid biosynthetic process, leucine biosynthetic process, carboxylic acid metabolic process
KPHS_37340	0.10297	0.999859	NADH dehydrogenase subunit M	ATP synthesis coupled electron transport, oxidation-reduction process
KPHS_48280	0.102958	0.999859	hypothetical protein KPHS_48280
KPHS_41230	0.102905	0.999859	ascBF operon repressor	regulation of transcription, DNA-templated
KPHS_45690	0.102805	0.999859	modulator of drug activity B
KPHS_50120	0.10277	0.999859	putative oxidoreductase
KPHS_15420	0.102653	0.999859	esterase YbfF
KPHS_39600	0.102504	0.999859	pyridoxal phosphate biosynthetic protein	pyridoxine biosynthetic process
KPHS_11050	0.102436	0.999859	transcriptional regulator NrdR	negative regulation of transcription, DNA-templated
KPHS_13690	0.102374	0.999859	RmbA	regulation of transcription, DNA-templated
KPHS_49560	0.102133	0.999859	hypothetical protein KPHS_49560
KPHS_34530	0.101855	0.999859	outer membrane pore protein S1	ion transport, transmembrane transport
KPHS_16490	0.101836	0.999859	putative ABC-type transport system ATP-binding component
KPHS_45650	0.101695	0.999859	hypothetical protein KPHS_45650	regulation of transcription, DNA-templated
KPHS_45330	0.101543	0.999859	hypothetical protein KPHS_45330
KPHS_15510	0.101362	0.999859	hypothetical protein KPHS_15510
KPHS_10930	0.101303	0.999859	putative thiol-alkyl hydroperoxide reductase	cell redox homeostasis, oxidation-reduction process, cellular oxidant detoxification
KPHS_31190	0.101196	0.999859	murein lipoprotein
KPHS_31850	0.101189	0.999859	dsDNA-mimic protein
KPHS_00130	0.100966	0.999859	MFS family transporter	transmembrane transport
KPHS_37420	0.100452	0.999859	NADH dehydrogenase subunit E	oxidation-reduction process
KPHS_17100	0.100443	0.999859	putative hydrolase
KPHS_25010	0.100416	0.999859	GntR family transcriptional regulator	regulation of transcription, DNA-templated
KPHS_51540	0.100085	NA	hypothetical protein KPHS_51540
KPHS_04150	0.10008	0.999859	tRNA delta(2)-isopentenylpyrophosphate transferase	tRNA processing
KPHS_08950	0.10001	NA	hypothetical protein KPHS_08950
KPHS_24230	0.100007	0.999859	sensor protein RstB	phosphorelay signal transduction system, signal transduction, phosphorylation, peptidyl-histidine phosphorylation, signal transduction by protein phosphorylation
KPHS_39960	0.0999196	0.999859	iron-regulated membrane protein
KPHS_35280	0.0996768	NA	putative reverse transcriptase/maturase	RNA-dependent DNA biosynthetic process
KPHS_51280	0.0996768	NA	transposase InsC for insertion sequence IS903
KPHS_10230	0.0996115	0.999859	putative inner membrane permease of ABC transporter	organic phosphonate transport, transmembrane transport
KPHS_42450	0.0994779	0.999859	murein transglycosylase A	peptidoglycan turnover, cell wall organization
KPHS_50580	0.0994081	0.999859	dipeptide transport protein	transmembrane transport
KPHS_21890	0.0992573	0.999859	putative DEOR-type transcriptional regulator	regulation of transcription, DNA-templated
KPHS_20730	0.0987255	0.999859	putative glutathione peroxidase	response to oxidative stress, oxidation-reduction process, cellular oxidant detoxification
KPHS_10770	0.0986768	0.999859	ATP-dependent dsDNA exonuclease	DNA metabolic process, DNA replication, DNA recombination, nucleic acid phosphodiester bond hydrolysis
KPHS_44540	0.0983928	0.999859	hypothetical protein KPHS_44540
KPHS_46450	0.098117	0.999859	hypothetical protein KPHS_46450
KPHS_05810	0.0979279	0.999859	hypothetical protein KPHS_05810	cation transport, transmembrane transport, cation transmembrane transport
KPHS_19600	0.0976418	0.999859	putative LysR-family transcriptional regulator	regulation of transcription, DNA-templated
KPHS_37480	0.0975711	0.999859	aminotransferase AlaT	biosynthetic process
KPHS_47510	0.0975311	0.999859	DNA-directed RNA polymerase subunit N	DNA-templated transcription, initiation, regulation of transcription, DNA-templated, positive regulation of transcription, DNA-templated, regulation of DNA-templated transcription, initiation
KPHS_26000	0.0973944	0.999859	transthyretin-like protein	purine nucleobase metabolic process
KPHS_31840	0.0973281	0.999859	cardiolipin synthetase	lipid metabolic process, phospholipid biosynthetic process, cardiolipin biosynthetic process
KPHS_40530	0.0969784	0.999859	hypothetical protein KPHS_40530, partial
KPHS_39920	0.0965775	0.999859	bifunctional chorismate mutase/prephenate dehydrogenase	tyrosine biosynthetic process, cellular amino acid biosynthetic process, aromatic amino acid family biosynthetic process, chorismate metabolic process, oxidation-reduction process
KPHS_09780	0.0965533	0.999859	DNA-binding transcriptional regulator Crl	positive regulation of transcription, DNA-templated
KPHS_19910	0.0964812	0.999859	putative TetR/AcrR family transcriptional regulator
KPHS_43970	0.096278	0.999859	putative regulator	regulation of transcription, DNA-templated, carbohydrate derivative metabolic process
KPHS_15800	0.0959319	0.999859	hypothetical protein KPHS_15800
KPHS_09710	0.0958294	0.999859	hypothetical protein KPHS_09710
KPHS_45710	0.0957235	0.999859	DNA topoisomerase IV subunit B	DNA topological change, chromosome segregation
KPHS_15900	0.0956959	0.999859	phospho-2-dehydro-3-deoxyheptonate aldolase	cellular amino acid biosynthetic process, biosynthetic process, aromatic amino acid family biosynthetic process, chorismate biosynthetic process
KPHS_51850	0.0956924	0.999859	alpha-xylosidase	carbohydrate metabolic process, metabolic process
KPHS_34740	0.0954683	0.999859	hypothetical protein KPHS_34740, partial
KPHS_49350	0.0951796	0.999859	putative gluconate transporter periplasmic gluconate-binding protein	nucleoside metabolic process
KPHS_47250	0.095096	0.999859	phosphoglucosamine mutase	carbohydrate metabolic process, organic substance metabolic process
KPHS_34010	0.0950628	0.999859	aspartyl-tRNA synthetase	translation, tRNA aminoacylation for protein translation, aspartyl-tRNA aminoacylation
KPHS_01380	0.0949818	0.999859	TDP-4-oxo-6-deoxy-D-glucose transaminase	enterobacterial common antigen biosynthetic process
KPHS_10020	0.0946812	0.999859	bacteriophage P4 DNA primase	DNA replication, synthesis of RNA primer
KPHS_05780	0.0941246	0.999859	MerR family transcriptional regulator	regulation of transcription, DNA-templated
KPHS_04020	0.0939627	0.999859	inner membrane transporter YjeM	transmembrane transport
KPHS_29510	0.0938862	0.999859	putative peptide transport protein	oligopeptide transport, protein transport, peptide transport, dipeptide transmembrane transport, dipeptide transport, tripeptide transport, transmembrane transport, proton transmembrane transport
KPHS_06230	0.0937827	0.999859	hypothetical protein KPHS_06230
KPHS_23330	0.0937111	0.999859	putative TetR family transcriptional regulator
KPHS_13350	0.0937002	NA	hypothetical protein KPHS_13350
KPHS_28270	0.0936167	0.999859	ABC superfamily ATP binding cassette transporter, ABC protein	peptide transport
KPHS_35880	0.0935307	0.999859	multidrug efflux system subunit MdtC	transmembrane transport
KPHS_30290	0.0934841	0.999859	hypothetical protein KPHS_30290
KPHS_37980	0.0930797	0.999859	hypothetical protein KPHS_37980	transmembrane transport
KPHS_15330	0.0930375	0.999859	N-acetyl glucosamine specific PTS system components IIABC	carbohydrate transport, phosphoenolpyruvate-dependent sugar phosphotransferase system, phosphorylation, carbohydrate transmembrane transport, carbohydrate derivative transport
KPHS_40600	0.0929674	0.999859	polyketide cyclase/dehydrase family protein
KPHS_29520	0.0926624	0.999859	glutathionine S-transferase
KPHS_50840	0.0922192	0.999859	inner membrane protein YiaH	enterobacterial common antigen biosynthetic process
KPHS_38230	0.0919146	0.999859	putative negative regulator
KPHS_44800	0.0918684	0.999859	hypothetical protein KPHS_44800
KPHS_02730	0.0918405	0.999859	tRNA-dihydrouridine synthase A	tRNA dihydrouridine synthesis, tRNA processing, oxidation-reduction process
KPHS_16610	0.0917594	0.999859	ATP-dependent DNA helicase DinG	nucleobase-containing compound metabolic process, DNA duplex unwinding
KPHS_01240	0.0917522	0.999859	putative transport protein
KPHS_24770	0.0916681	0.999859	hypothetical protein KPHS_24770	proteolysis
KPHS_14120	0.0916401	0.999859	putative ABC transporter permease	transmembrane transport
KPHS_31390	0.0915916	0.999859	iron ABC transporter periplasmic iron-binding protein
KPHS_27100	0.0911626	0.999859	allantoate amidohydrolase
KPHS_19010	0.0911012	0.999859	transcriptional regulator
KPHS_32810	0.0909543	0.999859	putative ribosomal large subunit pseudouridine synthase A	pseudouridine synthesis, RNA modification
KPHS_25210	0.0908099	0.999859	DeoR family transcriptional regulator	regulation of transcription, DNA-templated
KPHS_44110	0.0907672	0.999859	putative ligase
KPHS_27470	0.0907288	0.999859	putative periplasmic binding protein/LacI transcriptional regulator	regulation of transcription, DNA-templated
KPHS_03450	0.0907178	0.999859	putative alkylphosphonate uptake protein in phosphonate metabolism, partial
KPHS_45040	0.0905227	NA	hypothetical protein KPHS_45040
KPHS_19390	0.0904976	0.999859	periplasmic glucan biosynthesis protein	carbohydrate metabolic process, glucan biosynthetic process, carbohydrate biosynthetic process
KPHS_07790	0.0903956	0.999859	thiamine transport system ATP-binding component	thiamine transport, thiamine transmembrane transport
KPHS_51550	0.0903015	0.999859	K+-transporting ATPase
KPHS_26830	0.090287	0.999859	N-acylhomoserine lactone degredation protein AhlK
KPHS_00710	0.0900834	0.999859	two-component sensor protein	phosphorelay signal transduction system, signal transduction, phosphorylation, peptidyl-histidine phosphorylation, signal transduction by protein phosphorylation
KPHS_11440	0.0897539	0.999859	transcriptional regulator HU subunit beta	chromosome condensation
KPHS_20780	0.0896545	0.999859	putative an aldehyde reductase	oxidation-reduction process
KPHS_07610	0.0895212	0.999859	4-hydroxythreonine-4-phosphate dehydrogenase	pyridoxine biosynthetic process, pyridoxal phosphate biosynthetic process, oxidation-reduction process
KPHS_32280	0.0894512	0.999859	calcium/sodium:proton antiporter	cation transport, transmembrane transport, cation transmembrane transport
KPHS_11760	0.089218	0.999859	maltoporin, partial	carbohydrate transmembrane transport
KPHS_45110	0.0891083	0.999859	hypothetical protein KPHS_45110
KPHS_38440	0.0891022	0.999859	hypothetical protein KPHS_38440	oxidation-reduction process, cellular oxidant detoxification
KPHS_10170	0.0887719	0.999859	outer membrane pore protein E	ion transport, transmembrane transport
KPHS_45400	0.0887034	0.999859	hypothetical protein KPHS_45400
KPHS_43980	0.0885552	0.999859	6-phospho-beta-glucosidase	carbohydrate metabolic process, metabolic process
KPHS_35840	0.088266	NA	putative positive transcription regulator	regulation of transcription, DNA-templated
KPHS_37810	0.087631	0.999859	hypothetical protein KPHS_37810	transmembrane transport
KPHS_17700	0.0876071	0.999859	arginine 3rd transport system periplasmic binding protein	ionotropic glutamate receptor signaling pathway, nitrogen compound transport
KPHS_23440	0.087552	0.999859	hypothetical protein KPHS_23440
KPHS_44650	0.0873651	0.999859	murein transglycosylase C	peptidoglycan metabolic process, cell wall organization
KPHS_45960	0.0873226	0.999859	urease subunit gamma	urea metabolic process, urea catabolic process
KPHS_08630	0.0871671	0.999859	ABC transporter permease	transmembrane transport
KPHS_01400	0.0871418	0.999859	4-alpha-L-fucosyltransferase	enterobacterial common antigen biosynthetic process, fucosylation
KPHS_06920	0.087087	0.999859	phosphopentomutase	5-phosphoribose 1-diphosphate biosynthetic process, nucleotide metabolic process, nucleotide catabolic process, deoxyribonucleotide catabolic process, cellular metabolic compound salvage
KPHS_10040	0.0869929	0.999859	hypothetical protein KPHS_10040
KPHS_50280	0.0869766	0.999859	hypothetical protein KPHS_50280
KPHS_01340	0.0869697	0.999859	UDP-N-acetyl-D-mannosaminuronic acid dehydrogenase	polysaccharide biosynthetic process, enterobacterial common antigen biosynthetic process, oxidation-reduction process
KPHS_06470	0.0869156	0.999859	keto-hydroxyglutarate-aldolase/keto-deoxy- phosphogluconate aldolase
KPHS_52880	0.0863585	0.999859	putative membrane / transport protein	transmembrane transport
KPHS_09120	0.0862122	0.999859	hypothetical protein KPHS_09120
KPHS_03840	0.0861553	0.999859	microcin H47 secretion protein	protein secretion, transmembrane transport
KPHS_51960	0.0861093	0.999859	hypothetical protein KPHS_51960
KPHS_38240	0.0860837	0.999859	NAD-dependent DNA ligase LigA	DNA metabolic process, DNA replication, DNA ligation, DNA repair, cellular response to DNA damage stimulus
KPHS_53140	0.0860438	0.999859	ATP synthase subunit I
KPHS_33160	0.0857217	0.999859	hypothetical protein KPHS_33160
KPHS_38430	0.0854112	0.999859	hypothetical protein KPHS_38430
KPHS_42100	0.08507	0.999859	flavodoxin	oxidation-reduction process
KPHS_51950	0.0850262	0.999859	hypothetical protein KPHS_51950
KPHS_35830	0.0849146	NA	hypothetical protein KPHS_35830
KPHS_30340	0.0848155	0.999859	beta-ketothiolase, partial
KPHS_16000	0.0844276	0.999859	hypothetical protein KPHS_16000	drug transmembrane transport, response to antibiotic
KPHS_11400	0.0843747	0.999859	ATP-dependent Clp protease proteolytic subunit	proteolysis
KPHS_41940	0.0843579	0.999859	sulfite reductase subunit alpha	sulfate assimilation, cellular amino acid biosynthetic process, cysteine biosynthetic process, oxidation-reduction process, hydrogen sulfide biosynthetic process
KPHS_20110	0.0840205	0.999859	hypothetical protein KPHS_20110
KPHS_49850	0.083942	0.999859	RsmD family RNA methyltransferase	rRNA processing, rRNA methylation, methylation
KPHS_28510	0.0837649	0.999859	cryptic nitrate reductase 2 subunit beta
KPHS_33980	0.083422	0.999859	Holliday junction resolvase	DNA repair, DNA recombination, cellular response to DNA damage stimulus, nucleic acid phosphodiester bond hydrolysis
KPHS_40610	0.0831779	0.999859	SsrA-binding protein	trans-translation
KPHS_48970	0.0827447	0.999859	para-aminobenzoate synthase component II	glutamine metabolic process
KPHS_27080	0.0825273	0.999859	putative LysR-family transcriptional regulator	regulation of transcription, DNA-templated
KPHS_15990	0.0824167	0.999859	DNA-binding transcriptional regulator ModE	regulation of transcription, DNA-templated, molybdate ion transport
KPHS_37100	0.0821596	0.999859	2Fe-2S iron-sulfur cluster-binding protein	electron transport chain
KPHS_37360	0.0820385	0.999859	NADH dehydrogenase subunit K	ATP synthesis coupled electron transport, oxidation-reduction process
KPHS_07900	0.0820284	0.999859	shikimate 5-dehydrogenase	cellular amino acid biosynthetic process, aromatic amino acid family biosynthetic process, chorismate biosynthetic process, shikimate metabolic process, oxidation-reduction process
KPHS_12980	0.0818538	0.999859	hypothetical protein KPHS_12980
KPHS_07030	0.0818503	0.999859	phosphoglycerate mutase	glycolytic process
KPHS_00340	0.0818233	0.999859	acetyl esterase
KPHS_34520	0.0815031	NA	hypothetical protein KPHS_34520
KPHS_00230	0.0812676	0.999859	hypothetical protein KPHS_00230	ribosome biogenesis, positive regulation of GTPase activity
KPHS_24150	0.081202	0.999859	bifunctional PLP-dependent beta-cystathionase, repressor of maltose regulon through interaction with MalT	biosynthetic process
KPHS_20940	0.0810916	0.999859	nicotinamidase/pyrazinamidase
KPHS_48910	0.0804532	0.999859	hypothetical protein KPHS_48910
KPHS_37720	0.0800746	0.999859	colicin V production protein	toxin biosynthetic process
KPHS_05820	0.0800072	0.999859	RND family efflux transporter MFP subunit	transmembrane transport
KPHS_43920	0.0800018	0.999859	hypothetical protein KPHS_43920
KPHS_27110	0.0799835	0.999859	Serine-pyruvate aminotransferase/ aspartate aminotransferase
KPHS_09200	0.07956	0.999859	1-deoxy-D-xylulose 5-phosphate reductoisomerase	isoprenoid biosynthetic process, terpenoid biosynthetic process, isopentenyl diphosphate biosynthetic process, methylerythritol 4-phosphate pathway, oxidation-reduction process
KPHS_52300	0.0794632	0.999859	2-aminoethylphosphonate ABC transporter ATP-binding protein	2-aminoethylphosphonate transport, transmembrane transport
KPHS_46490	0.0792207	0.999859	putative transmembrane protein
KPHS_30680	0.0791431	NA	hypothetical protein KPHS_30680
KPHS_47290	0.0789707	0.999859	hypothetical protein KPHS_47290
KPHS_09630	0.0785323	0.999859	putative amidotransferase
KPHS_51770	0.0783334	0.999859	glycerol kinase	carbohydrate metabolic process, glycerol metabolic process, glycerol-3-phosphate metabolic process, metabolic process, phosphorylation, glycerol catabolic process
KPHS_37830	0.0782941	0.999859	hypothetical protein KPHS_37830	tRNA wobble base modification, tRNA processing, metabolic process, tRNA methylation, methylation, oxidation-reduction process
KPHS_49840	0.0782597	0.999859	cell division membrane protein	protein targeting to membrane, SRP-dependent cotranslational protein targeting to membrane, cell division
KPHS_28940	0.0781688	0.999859	putative hydrolase
KPHS_27580	0.0780748	0.999859	LysR family NADH dehydrogenase transcriptional regulator	regulation of transcription, DNA-templated
KPHS_00200	0.0779534	0.999859	putative endonuclease	nucleic acid phosphodiester bond hydrolysis
KPHS_05860	0.0778522	0.999859	transcriptional activator protein Irlr	phosphorelay signal transduction system, regulation of transcription, DNA-templated
KPHS_46050	0.0774762	0.999859	DNA primase	DNA replication, DNA replication, synthesis of RNA primer
KPHS_05520	0.0774059	NA	P4 phage protein
KPHS_49950	0.0770155	0.999859	hypothetical protein KPHS_49950
KPHS_04620	0.0768378	0.999859	hypothetical protein KPHS_04620
KPHS_18220	0.0767088	0.999859	tetraacyldisaccharide 4\'-kinase	lipid metabolic process, lipid A biosynthetic process, phosphorylation
KPHS_29960	0.0766508	0.999859	amino acid exporter	amino acid transport
KPHS_51510	0.0763625	0.999859	hypothetical protein KPHS_51510
KPHS_10190	0.0761831	0.999859	hypothetical protein KPHS_10190
KPHS_39880	0.0761741	0.999859	outer membrane protein assembly complex subunit YfiO	Gram-negative-bacterium-type cell outer membrane assembly, protein insertion into membrane
KPHS_43850	0.0761006	0.999859	isopentenyl-diphosphate delta-isomerase	isoprenoid biosynthetic process, dimethylallyl diphosphate biosynthetic process
KPHS_24590	0.0757284	0.999859	two-component system response regulator for C4-dicarboxylate regulation of anaerobic fumurate respiratory system	phosphorelay signal transduction system, regulation of transcription, DNA-templated
KPHS_46990	0.0755912	0.999859	hypothetical protein KPHS_46990
KPHS_36770	0.0752285	0.999859	putative binding-protein-dependent transporter	transmembrane transport
KPHS_05170	0.0751847	0.999859	DNA polymerase III subunit chi	DNA replication, DNA biosynthetic process
KPHS_08940	0.0751489	0.999859	pullulanase secretion protein PulS	intracellular protein transport
KPHS_20950	0.0748053	0.999859	L-asparaginase I	cellular amino acid metabolic process
KPHS_50750	0.0747063	0.999859	hypothetical protein KPHS_50750
KPHS_27700	0.0740729	0.999859	glutamine amidotransferase	glutamine metabolic process
KPHS_48800	0.0739142	0.999859	hypothetical protein KPHS_48800	tRNA processing
KPHS_48210	0.0733929	0.999859	Roi protein
KPHS_15570	0.073173	0.999859	hypothetical protein KPHS_15570	carbohydrate metabolic process
KPHS_18010	0.0730768	0.999859	cell division protein	cell cycle, chromosome segregation, cell division
KPHS_19680	0.0730373	0.999859	3-oxoacyl-ACP synthase	lipid metabolic process, fatty acid metabolic process, fatty acid biosynthetic process, metabolic process
KPHS_45090	0.0729139	0.999859	hypothetical protein KPHS_45090	nucleoside metabolic process
KPHS_24800	0.0728483	0.999859	hypothetical protein KPHS_24800
KPHS_39520	0.0728384	0.999859	sensor histidine kinase	phosphorelay signal transduction system, signal transduction, phosphorylation, signal transduction by protein phosphorylation
KPHS_05960	0.0727157	0.999859	putative tryptophanyl-tRNA synthetase	translation, tRNA aminoacylation for protein translation, tryptophanyl-tRNA aminoacylation
KPHS_46720	0.0725542	0.999859	tartronate semialdehyde reductase	galactarate catabolic process, glyoxylate metabolic process, oxidation-reduction process
KPHS_44910	0.0723149	0.999859	hypothetical protein KPHS_44910
KPHS_32670	0.0719428	0.999859	hypothetical protein KPHS_32670
KPHS_21540	0.0719351	0.999859	putative MarR family regulatory protein	regulation of transcription, DNA-templated
KPHS_07810	0.0716274	0.999859	thiamin/thiamine pyrophosphate ABC superfamily ATP binding cassette transporter, binding protein	thiamine transport
KPHS_11660	0.0714978	0.999859	hypothetical protein KPHS_11660	regulation of transcription, DNA-templated
KPHS_39450	0.0712353	0.999859	putative NAGC-like transcriptional regulator
KPHS_49620	0.0710723	0.999859	glycerophosphodiester phosphodiesterase	lipid metabolic process
KPHS_26030	0.0709636	0.999859	hypothetical protein KPHS_26030
KPHS_37250	0.0708999	0.999859	O-succinylbenzoic acid--CoA ligase	menaquinone biosynthetic process
KPHS_02650	0.0707109	0.999859	diacylglycerol kinase	lipid metabolic process, phosphatidic acid biosynthetic process, lipid biosynthetic process, phospholipid biosynthetic process, phosphorylation
KPHS_13630	0.0706336	0.999859	LuxR family transcriptional regulator	regulation of transcription, DNA-templated
KPHS_30320	0.0702929	0.999859	putative acetyl-CoA:acetoacetyl-CoA transferase beta subunit
KPHS_36790	0.0695586	0.999859	ATPase	peptide transport
KPHS_02970	0.0695147	0.999859	periplasmic maltose-binding protein
KPHS_48900	0.0693024	0.999859	putative enzyme with alpha/beta-hydrolase domain
KPHS_00390	0.0691848	0.999859	formate dehydrogenase-O, Fe-S subunit	formate oxidation, cellular respiration
KPHS_51630	0.0688704	0.999859	DNA-directed RNA polymerase subunit omega	transcription, DNA-templated
KPHS_24290	0.0687286	0.999859	hypothetical protein KPHS_24290
KPHS_28100	0.0686836	0.999859	LysR family transcriptional regulator	regulation of transcription, DNA-templated
KPHS_46010	0.0686681	0.999859	urease accessory protein UreG	nitrogen compound metabolic process
KPHS_01190	0.0685443	0.999859	transcriptional activator protein	regulation of transcription, DNA-templated
KPHS_46560	0.0685399	0.999859	hypothetical protein KPHS_46560
KPHS_05330	0.0684266	0.999859	sugar ABC transporter	transmembrane transport
KPHS_08450	0.0682494	0.999859	aconitate hydratase	tricarboxylic acid cycle
KPHS_41930	0.0680845	0.999859	sulfite reductase subunit beta	sulfate assimilation, cellular amino acid biosynthetic process, cysteine biosynthetic process, oxidation-reduction process, hydrogen sulfide biosynthetic process
KPHS_04530	0.0680324	0.999859	hypothetical protein KPHS_04530	sulfur compound metabolic process, dephosphorylation, phosphatidylinositol phosphorylation
KPHS_04740	0.0675415	0.999859	hypothetical protein KPHS_04740
KPHS_43120	0.0674043	0.999859	GnaT-family acetyltransferase
KPHS_21430	0.06736	0.999859	hypothetical protein KPHS_21430
KPHS_52580	0.0673034	0.999859	maltose-6\'-phosphate glucosidase	carbohydrate metabolic process, metabolic process, oxidation-reduction process
KPHS_06410	0.0672191	0.999859	hypothetical protein KPHS_06410
KPHS_38870	0.0668646	0.999859	putative permease
KPHS_35040	0.0663472	0.999859	AMP nucleosidase	nucleoside metabolic process, AMP salvage, AMP metabolic process
KPHS_47520	0.0662789	0.999859	putative sigma(54) modulation protein	primary metabolic process
KPHS_47540	0.0661537	0.999859	hypothetical protein KPHS_47540
KPHS_36210	0.066036	0.999859	putative ATP-binding protein, partial
KPHS_27180	0.0657246	NA	hypothetical protein KPHS_27180
KPHS_45700	0.0652817	0.999859	hypothetical protein KPHS_45700
KPHS_49770	0.0652714	0.999859	high-affinity branched-chain amino acid transporter periplasmic binding component	amino acid transport
KPHS_11570	0.0652578	0.999859	acyl-CoA thioesterase II	acyl-CoA metabolic process
KPHS_01810	0.0649565	0.999859	transcriptional activator RfaH	regulation of transcription, DNA-templated, transcription antitermination
KPHS_01930	0.0647992	0.999859	pantothenate kinase	coenzyme A biosynthetic process, phosphorylation
KPHS_36880	0.064707	0.999859	putative DEOR-type transcriptional regulator	regulation of transcription, DNA-templated
KPHS_31140	0.0645601	0.999859	putative regulatory protein TetR
KPHS_39630	0.064488	0.999859	ribonuclease III	rRNA processing, RNA processing, mRNA processing, tRNA processing, rRNA catabolic process, nucleic acid phosphodiester bond hydrolysis, RNA phosphodiester bond hydrolysis, RNA phosphodiester bond hydrolysis, endonucleolytic
KPHS_02460	0.064484	0.999859	aspartate kinase III	cellular amino acid biosynthetic process, threonine biosynthetic process, lysine biosynthetic process via diaminopimelate, phosphorylation
KPHS_40880	0.0644152	0.999859	hypothetical protein KPHS_40880
KPHS_27210	0.0643911	0.999859	hypothetical protein KPHS_27210
KPHS_51820	0.0643322	0.999859	PTS system phosphotransferase	carbohydrate transport, phosphoenolpyruvate-dependent sugar phosphotransferase system, phosphorylation, carbohydrate transmembrane transport
KPHS_22500	0.0642103	0.999859	hypothetical protein KPHS_22500
KPHS_11810	0.064185	0.999859	acetyltransferase
KPHS_32200	0.0641245	NA	putative nitrate transporter component, NasE, partial
KPHS_47580	0.0639739	0.999859	aerobic respiration control sensor protein ArcB	phosphorelay signal transduction system, regulation of transcription, DNA-templated, signal transduction, phosphorylation, peptidyl-histidine phosphorylation, signal transduction by protein phosphorylation
KPHS_46730	0.0639204	0.999859	alpha-dehydro-beta-deoxy-D-glucarate aldolase	glucarate catabolic process, D-glucarate catabolic process, galactarate catabolic process
KPHS_09190	0.0638651	0.999859	ribosome recycling factor	translation, translational termination
KPHS_47990	0.0638409	0.999859	sodium/panthothenate symporter	pantothenate transmembrane transport, sodium ion export across plasma membrane, transmembrane transport
KPHS_44070	0.0637879	0.999859	hypothetical protein KPHS_44070	ubiquinone biosynthetic process, oxidation-reduction process
KPHS_43910	0.0635636	0.999859	flavodoxin	electron transport chain, oxidation-reduction process
KPHS_18980	0.0634695	0.999859	hypothetical protein KPHS_18980
KPHS_20720	0.0634073	0.999859	hypothetical protein KPHS_20720
[truncated: 3,318 more rows]

## Sheet: S2B. deg_fc4.p<0.01
Table S2B. Up-regulated genes in the resistant strain K56 in vivo isolate; FC>4, P-value<0.01
Gene	log2FoldChange	p-value	Gene product	GOBP term
KPHS_34240	6.98646	5.75e-82	hypothetical protein KPHS_34240	carbohydrate metabolic process
KPHS_43220	6.81871	5.66e-81	putative binding-protein-dependent transport systems inner membrane component	transmembrane transport
KPHS_43330	6.54887	1.96e-66	translocation protein TolB precursor	pectin catabolic process
KPHS_34210	6.46441	3.43e-63	putative oligogalacturonide transporter	carbohydrate transport, transmembrane transport
KPHS_43210	6.58279	3.61e-63	putative inner membrane permease of oligogalacturonide ABC transporter	transmembrane transport
KPHS_43310	6.92861	1.28e-61	2-deoxy-D-gluconate 3-dehydrogenase	oxidation-reduction process
KPHS_43240	6.1516	5.47e-55	putative ABC transporter periplasmic binding protein
KPHS_43340	6.26655	9.87e-55	hypothetical protein KPHS_43340
KPHS_43230	6.02458	2.71e-48	ATPase
KPHS_21400	4.77476	2.65e-31	putative 2-deoxy-D-gluconate 3-dehydrogenase	oxidation-reduction process
KPHS_34100	4.08439	4.25e-27	putative cytoplasmic protein
KPHS_34110	4.26354	7.42e-27	putative oligogalacturonide transporter	carbohydrate transport, transmembrane transport
KPHS_50320	3.85201	2.62e-25	ketodeoxygluconokinase	phosphorylation
KPHS_43200	4.78142	3.23e-25	hypothetical protein KPHS_43200
KPHS_25700	4.35734	1.53e-24	altronate oxidoreductase	oxidation-reduction process
KPHS_46520	4.11176	3.06e-22	altronate hydrolase
KPHS_43250	3.78922	7.04e-22	glycoporin RafY
KPHS_34220	3.8526	9.82e-21	hypothetical protein KPHS_34220
KPHS_46530	4.01836	3.51e-20	uronate isomerase	glucuronate catabolic process
KPHS_34230	3.47185	6.02e-19	MFS family transporter	transmembrane transport
KPHS_46540	3.48824	3.43e-14	major facilitator superfamily hexuronate transport protein	transmembrane transport
KPHS_05050	3.4565	5.33e-13	putative cytoplasmic protein
KPHS_33830	2.61446	2.79e-11	keto-hydroxyglutarate-aldolase/keto-deoxy-phosphogluconate aldolase
KPHS_50010	2.41094	2.05e-09	undecaprenyl phosphate 4-deoxy-4-formamido-L-arabinose transferase	lipid metabolic process, lipopolysaccharide biosynthetic process, lipid A biosynthetic process, 4-amino-4-deoxy-alpha-L-arabinopyranosyl undecaprenyl phosphate biosynthetic process, response to antibiotic
KPHS_33840	2.49326	3.75e-09	phosphogluconate dehydratase, partial	Entner-Doudoroff pathway through 6-phosphogluconate
KPHS_49990	2.47562	7.82e-09	hypothetical protein KPHS_49990	carbohydrate metabolic process, lipid metabolic process, lipopolysaccharide biosynthetic process, lipid A biosynthetic process, 4-amino-4-deoxy-alpha-L-arabinopyranosyl undecaprenyl phosphate biosynthetic process, response to antibiotic
KPHS_13920	2.51494	1.03e-08	Mg2+ transport ATPase, P-type 1
KPHS_50020	2.23556	2.11e-08	putative aminotransferase	lipid metabolic process, lipopolysaccharide biosynthetic process, lipid A biosynthetic process, lipid A metabolic process, response to antibiotic
KPHS_46510	2.81001	3.12e-08	hypothetical protein KPHS_46510
KPHS_33710	2.20053	2.07e-07	hypothetical protein KPHS_33710
KPHS_50000	2.33197	2.33e-07	bifunctional UDP-glucuronic acid decarboxylase/UDP-4-amino-4-deoxy-L-arabinose formyltransferase	lipid metabolic process, metabolic process, biosynthetic process, lipopolysaccharide biosynthetic process, lipid A biosynthetic process, lipid A metabolic process, response to antibiotic, oxidation-reduction process
KPHS_50110	2.24986	9.95e-07	magnesium transporter	cation transport, cation transmembrane transport
KPHS_21390	2.44988	1.66e-06	hypothetical protein KPHS_21390
KPHS_06190	2.20869	0.000195772	putative porin
