# Supplementary material for: Network Integrative Genomic and Transcriptomic Analysis of Carbapenem-Resistant Klebsiella pneumoniae Strains Identifies Genes for Antibiotic Resistance and Virulence
Source: mSystems. 2019 May 21;4(4):e00202-19. doi: 10.1128/mSystems.00202-19 (PMC6589436; doi:10.1128/mSystems.00202-19)
Supplement: TABLE S3 [file mSystems.00202-19-st003.xlsx]

## Sheet: TableS3
Table S3. Ratio of lung to inoculum read counts between insertions in the same gene.
Highlignted genes are defined as "fitness genes" for mouse lung infection (ratio = [count_Inoculum/count_lung] > 10) .
HS11286 Locus Tag	Count_Lung	Count_Inoculum	ratio
KPHS_35700	0.27	751.59	2820.95
KPHS_01810	1.33	3592.53	2696.77
KPHS_01200	0.3	684.69	2248.61
KPHS_47760	0.4	455.9	1140.74
KPHS_35670	0.36	303.93	840.55
KPHS_35740	0.84	590.33	704.99
KPHS_01160	1.01	586.12	581.1
KPHS_51150	0.11	58.02	508.09
KPHS_41740	0.4	176.7	442.14
KPHS_37710	0.36	136.74	378.16
KPHS_39530	1.2	374.11	312.03
KPHS_21620	0.34	103.22	301.31
KPHS_44120	0.23	56.78	248.61
KPHS_07930	0.97	239.51	246.77
KPHS_01790	2.15	473.02	219.96
KPHS_01170	19.05	3878.75	203.61
KPHS_37040	0.63	79.38	126.39
KPHS_10790	0.97	107.66	110.92
KPHS_39900	1.73	163.75	94.55
KPHS_52690	2.8	251.81	90.01
KPHS_12120	1.83	127.33	69.7
KPHS_02260	4.28	286.22	66.84
KPHS_48310	3.1	192.1	61.93
KPHS_02250	3.39	209.5	61.84
KPHS_02620	2.91	177.87	61.09
KPHS_10750	6.49	311.23	47.96
KPHS_01410	4.13	172.5	41.77
KPHS_36050	5.5	222.32	40.42
KPHS_01840	3.33	120.86	36.29
KPHS_19230	6.11	204.47	33.47
KPHS_38480	9.15	302.72	33.07
KPHS_35360	3.24	105.49	32.61
KPHS_00760	21.01	674.39	32.1
KPHS_01190	7.33	225.28	30.75
KPHS_07940	12.05	331.39	27.51
KPHS_01110	6.77	185.73	27.41
KPHS_35390	6.41	151.24	23.58
KPHS_50890	5.42	125.61	23.16
KPHS_48970	5.96	131.19	22.02
KPHS_44640	13.32	252.15	18.93
KPHS_36640	6.03	109.28	18.11
KPHS_45900	19.01	331.29	17.43
KPHS_00290	6.39	107.11	16.75
KPHS_50980	8.2	136.77	16.67
KPHS_01180	16.16	247.12	15.29
KPHS_07140	10.9	163.61	15
KPHS_16700	10.7	158.89	14.86
KPHS_49990	47.14	667.5	14.16
KPHS_49960	79.15	1120.64	14.16
KPHS_00580	18.92	260.18	13.75
KPHS_39710	34.85	450.52	12.93
KPHS_17710	15.57	190.34	12.23
KPHS_20830	8.83	106.9	12.11
KPHS_50870	34.35	408.46	11.89
KPHS_00380	10.07	111.76	11.1
KPHS_08930	29.06	300.59	10.34
KPHS_43040	11.42	117.93	10.33
KPHS_03980	11.61	118.79	10.23
KPHS_49610	28.15	284.71	10.12
KPHS_02390	10.3	102.11	9.92
KPHS_40870	128.55	1271.57	9.89
KPHS_01570	31.9	313.47	9.83
KPHS_44160	17.24	168.23	9.76
KPHS_04180	22.57	214.18	9.49
KPHS_47430	64.19	595.15	9.27
KPHS_41150	11.4	102.42	8.98
KPHS_46390	23.37	203.33	8.7
KPHS_05860	23.73	206.43	8.7
KPHS_52230	17.93	155.82	8.69
KPHS_00860	71.96	620.51	8.62
KPHS_34740	13.7	117.45	8.57
KPHS_46580	39.74	333.94	8.4
KPHS_00980	51.25	418.86	8.17
KPHS_40640	66.09	536	8.11
KPHS_35340	13.38	107.25	8.02
KPHS_02280	19.83	156.89	7.91
KPHS_49920	12.73	99.56	7.82
KPHS_37970	16.46	128.33	7.8
KPHS_51750	14.33	110.76	7.73
KPHS_44360	57.26	434.61	7.59
KPHS_44350	22.59	169.19	7.49
KPHS_15630	16.94	125.68	7.42
KPHS_00010	82.88	611.51	7.38
KPHS_04320	42.46	311.23	7.33
KPHS_02590	105.96	730.1	6.89
KPHS_52440	14.39	98.77	6.87
KPHS_44190	21.83	146.49	6.71
KPHS_02770	28.3	185.21	6.54
KPHS_23800	25.96	162.96	6.28
KPHS_01880	46.72	292.91	6.27
KPHS_01000	101.15	633.22	6.26
KPHS_01590	67.65	419.27	6.2
KPHS_47650	37.87	233.93	6.18
KPHS_46230	28.17	169.36	6.01
KPHS_37440	38.16	229.17	6.01
KPHS_03720	20.95	124.06	5.92
KPHS_06940	56.94	336.63	5.91
KPHS_07130	60.84	359.47	5.91
KPHS_50470	57.7	338.73	5.87
KPHS_09630	28.32	160.03	5.65
KPHS_01240	65.29	361.88	5.54
KPHS_02380	34.16	183.04	5.36
KPHS_47460	63.37	334.14	5.27
KPHS_12170	10.87	56.81	5.23
KPHS_14380	43.92	229.1	5.22
KPHS_00670	71.42	372.45	5.21
KPHS_05400	26.83	138.32	5.15
KPHS_01720	32.64	166.4	5.1
KPHS_47810	31.48	158.79	5.04
KPHS_21200	37.03	186.24	5.03
KPHS_02550	52.01	257.97	4.96
KPHS_14050	52.7	261.28	4.96
KPHS_00070	38.82	188.9	4.87
KPHS_38750	38.84	186.86	4.81
KPHS_45680	47.71	227	4.76
KPHS_47410	127.16	602.62	4.74
KPHS_50650	37.99	179.77	4.73
KPHS_51530	55.82	261.56	4.69
KPHS_07640	43.98	204.61	4.65
KPHS_09430	78.12	362.6	4.64
KPHS_42390	119.57	554.01	4.63
KPHS_00370	39.53	181.8	4.6
KPHS_47200	56.75	257.8	4.54
KPHS_01290	33.51	151.97	4.53
KPHS_06910	132.57	593.6	4.48
KPHS_49650	48.85	217.49	4.45
KPHS_44650	37.3	165.75	4.44
KPHS_00120	56.16	248.77	4.43
KPHS_50750	39.47	170.29	4.31
KPHS_48910	71.1	305.76	4.3
KPHS_48900	112.93	480.43	4.25
KPHS_43140	62.73	264.41	4.22
KPHS_05830	45.6	188.93	4.14
KPHS_44040	55.25	228.59	4.14
KPHS_21610	28.47	117.24	4.12
KPHS_04490	126.06	512.53	4.07
KPHS_44600	78.25	316.26	4.04
KPHS_47850	107.64	434.92	4.04
KPHS_48980	53.04	214.18	4.04
KPHS_52730	752.39	3030.94	4.03
KPHS_51440	52.22	209.57	4.01
KPHS_03000	38.35	153.03	3.99
KPHS_11670	75.59	300.28	3.97
KPHS_41900	52.7	207.6	3.94
KPHS_41920	106.17	414.66	3.91
KPHS_01260	112.55	436.6	3.88
KPHS_46720	114.22	440.32	3.85
KPHS_00920	72.93	280.16	3.84
KPHS_05820	129.52	492.72	3.8
KPHS_03070	126.08	478.19	3.79
KPHS_38730	115.06	431.75	3.75
KPHS_06370	64.12	235.51	3.67
KPHS_36310	59.45	218.25	3.67
KPHS_00300	186.39	678.76	3.64
KPHS_52190	178.68	649.51	3.64
KPHS_43720	135.61	492.41	3.63
KPHS_03270	463.59	1682.78	3.63
KPHS_00650	234.46	850.37	3.63
KPHS_00870	146.94	532.62	3.62
KPHS_42090	133.29	481.32	3.61
KPHS_51840	245.48	882.27	3.59
KPHS_07730	219.56	775.64	3.53
KPHS_52410	485.61	1712.41	3.53
KPHS_09670	75.13	263.55	3.51
KPHS_00740	66.51	230.48	3.47
KPHS_52600	284.61	985.83	3.46
KPHS_04530	79.51	274.89	3.46
KPHS_45860	108.53	372.35	3.43
KPHS_06750	55.36	189.86	3.43
KPHS_46360	123.4	420.79	3.41
KPHS_52330	81.3	272.55	3.35
KPHS_05840	101.57	336.63	3.31
KPHS_04500	57.05	188.14	3.3
KPHS_46010	83.3	273.85	3.29
KPHS_06510	159.57	523.35	3.28
KPHS_07750	71.69	234.34	3.27
KPHS_01870	299.76	978.15	3.26
KPHS_52720	131.85	430.02	3.26
KPHS_49480	224.62	726.99	3.24
KPHS_43770	95.82	308.75	3.22
KPHS_03010	248.22	799.34	3.22
KPHS_39210	140.05	447.21	3.19
KPHS_35020	65.09	205.74	3.16
KPHS_00180	96.85	305.65	3.16
KPHS_48260	100.98	318.3	3.15
KPHS_00770	295.4	930.53	3.15
KPHS_51180	76.26	239.89	3.15
KPHS_52530	124.94	392.85	3.14
KPHS_02730	93.08	289.56	3.11
KPHS_52130	95.25	295.59	3.1
KPHS_52250	210.58	653.44	3.1
KPHS_19950	194.65	603.87	3.1
KPHS_47860	88.09	272.3	3.09
KPHS_45550	157.73	480.08	3.04
KPHS_16850	143.89	436.12	3.03
KPHS_51570	171.09	517.81	3.03
KPHS_47190	138.54	419.27	3.03
KPHS_48870	260.68	785.49	3.01
KPHS_47910	88.82	264.04	2.97
KPHS_50300	356.73	1056.7	2.96
KPHS_03580	135.08	399.74	2.96
KPHS_06610	170.52	498.51	2.92
KPHS_47710	129.9	379.69	2.92
KPHS_06130	99.44	290.36	2.92
KPHS_43790	197.52	572.65	2.9
KPHS_50030	44.93	129.71	2.89
KPHS_50500	881.99	2542.72	2.88
KPHS_00400	543.43	1562.68	2.88
KPHS_02340	270.81	773.16	2.85
KPHS_51860	92.13	261.21	2.84
KPHS_00990	213.53	603.97	2.83
KPHS_14370	115.82	324.57	2.8
KPHS_49550	118.12	328.39	2.78
KPHS_00130	323.98	896.36	2.77
KPHS_46560	109.14	301.35	2.76
KPHS_04590	222.7	613.48	2.75
KPHS_00810	256.12	705.08	2.75
KPHS_04910	257.53	708.29	2.75
KPHS_01400	124.23	341.31	2.75
KPHS_46190	200.28	550.02	2.75
KPHS_01100	159.02	435.33	2.74
KPHS_48930	107.39	293.08	2.73
KPHS_09340	153.77	417.07	2.71
KPHS_51480	209.42	567.9	2.71
KPHS_00240	146.61	397.54	2.71
KPHS_05090	489.99	1320.73	2.7
KPHS_51470	187.24	500.68	2.67
KPHS_44630	68.83	183.08	2.66
KPHS_17100	90.63	240.71	2.66
KPHS_46540	367.6	975.91	2.65
KPHS_47050	317	827.18	2.61
KPHS_37180	142.83	372.01	2.6
KPHS_43150	141.21	366.05	2.59
KPHS_50610	201.1	520.8	2.59
KPHS_00570	92.11	237.2	2.58
KPHS_09610	503.99	1290.45	2.56
KPHS_00540	225	571.93	2.54
KPHS_07950	366.27	926.4	2.53
KPHS_41310	198.8	501.79	2.52
KPHS_51820	601.38	1515.14	2.52
KPHS_38690	76.28	191.58	2.51
KPHS_39240	224.6	563.59	2.51
KPHS_42050	850.34	2133.03	2.51
KPHS_52870	139.06	347	2.5
KPHS_05260	89.62	222.11	2.48
KPHS_47840	172.29	426.99	2.48
KPHS_49980	641.23	1582.77	2.47
KPHS_04840	110.61	271.24	2.45
KPHS_02990	193.56	470.78	2.43
KPHS_49250	144.06	346.2	2.4
KPHS_46480	161.4	384.03	2.38
KPHS_50100	165.61	393.88	2.38
KPHS_49560	158.45	374.07	2.36
KPHS_41400	144.5	340.55	2.36
KPHS_50880	259.05	608.76	2.35
KPHS_46410	155.65	365.22	2.35
KPHS_49490	784.55	1832.4	2.34
KPHS_49580	127.85	297.04	2.32
KPHS_42530	146.67	340.69	2.32
KPHS_43810	136.51	316.99	2.32
KPHS_50340	468.27	1083.46	2.31
KPHS_01600	201.06	464.3	2.31
KPHS_09990	411.75	946.11	2.3
KPHS_00600	209.61	480.29	2.29
KPHS_50000	313.23	715.52	2.28
KPHS_09550	406.39	926.09	2.28
KPHS_43050	86.89	196.96	2.27
KPHS_06160	51.84	117.13	2.26
KPHS_41430	527.84	1183.2	2.24
KPHS_04640	380.1	850.16	2.24
KPHS_50240	402.81	894.77	2.22
KPHS_04430	60.29	133.57	2.22
KPHS_41690	268.14	593.36	2.21
KPHS_01140	436.68	963.95	2.21
KPHS_12970	326.09	718.76	2.2
KPHS_03360	109.67	240.54	2.19
KPHS_41240	180.76	394.99	2.19
KPHS_49660	178.17	388.99	2.18
KPHS_39000	82.59	180.18	2.18
KPHS_03160	153.73	333.59	2.17
KPHS_03460	287.25	623.3	2.17
KPHS_50460	139.8	302.59	2.16
KPHS_52200	235.51	504.54	2.14
KPHS_50040	168.63	360.29	2.14
KPHS_50370	347.33	738.85	2.13
KPHS_10450	289.73	615.34	2.12
KPHS_43890	204.14	432.64	2.12
KPHS_00620	158.66	335.73	2.12
KPHS_08340	231.23	487.07	2.11
KPHS_00610	368.93	776.57	2.1
KPHS_43270	543.83	1144.17	2.1
KPHS_49260	116.3	244.5	2.1
KPHS_16350	175.43	367.53	2.1
KPHS_49180	333.5	689.1	2.07
KPHS_01640	283.33	584.06	2.06
KPHS_00520	123.21	253.67	2.06
KPHS_16220	169.34	346.86	2.05
KPHS_37650	140.33	286.02	2.04
KPHS_02970	358.54	724.51	2.02
KPHS_50060	219.9	443.25	2.02
KPHS_01270	172.76	347.89	2.01
KPHS_01280	174.7	349.68	2
KPHS_11810	91.94	183.66	2
KPHS_14520	81.62	162.61	1.99
KPHS_52590	353.46	696.54	1.97
KPHS_06320	297.07	583.75	1.96
KPHS_03490	413.39	807.23	1.95
KPHS_05870	186.01	357.92	1.92
KPHS_04100	215.47	414.38	1.92
KPHS_07980	411.71	791.69	1.92
KPHS_51070	413.98	795.45	1.92
KPHS_49500	409.81	786.25	1.92
KPHS_01450	139.72	267.69	1.92
KPHS_49880	331.42	634.04	1.91
KPHS_50550	421.4	801.72	1.9
KPHS_04700	368.67	695.09	1.89
KPHS_47450	221.56	417.1	1.88
KPHS_52020	263.5	492.62	1.87
KPHS_52370	322.95	603	1.87
KPHS_36500	73.57	136.7	1.86
KPHS_00930	608.93	1128.94	1.85
KPHS_11730	307.1	569.31	1.85
KPHS_37950	103.81	192.2	1.85
KPHS_04480	169.62	313.82	1.85
KPHS_11920	202.75	374.8	1.85
KPHS_49380	650.78	1196.91	1.84
KPHS_50270	255.24	468.61	1.84
KPHS_43580	479.62	880.17	1.84
KPHS_08710	323.79	592.25	1.83
KPHS_52540	246.3	448.94	1.82
KPHS_42340	156.28	284.57	1.82
KPHS_01700	693.2	1261.44	1.82
KPHS_06550	457.01	831.11	1.82
KPHS_46760	120.45	217.29	1.8
KPHS_12530	47.52	85.72	1.8
KPHS_43340	258.76	466.02	1.8
KPHS_46310	192.78	346.2	1.8
KPHS_00360	183.59	329.56	1.8
KPHS_51090	189.36	338.18	1.79
KPHS_02910	689.56	1228.92	1.78
KPHS_01080	824.84	1463.64	1.77
KPHS_41550	310.43	547.67	1.76
KPHS_47830	363.41	638.63	1.76
KPHS_05980	222.34	387.79	1.74
KPHS_04570	191.13	333.32	1.74
KPHS_02330	932.23	1625.01	1.74
KPHS_44540	162.33	281.09	1.73
KPHS_49720	203.78	348.24	1.71
KPHS_01620	456.15	776.33	1.7
KPHS_50940	859.81	1462.98	1.7
KPHS_52090	368.74	626.71	1.7
KPHS_47610	303.52	508.43	1.68
KPHS_50510	263.12	439.67	1.67
KPHS_00890	620.6	1036.51	1.67
KPHS_51830	468.96	782.12	1.67
KPHS_48350	248.7	414.73	1.67
KPHS_01690	890.25	1477.28	1.66
KPHS_51600	305.46	506.64	1.66
KPHS_06340	253.87	420.72	1.66
KPHS_06140	175.79	290.84	1.65
KPHS_03130	591.33	976.22	1.65
KPHS_49910	297.57	491.07	1.65
KPHS_00330	530.89	867.11	1.63
KPHS_50920	448.16	728.82	1.63
KPHS_50620	401.55	650.06	1.62
KPHS_52940	435.33	702.43	1.61
KPHS_42100	258.55	415.59	1.61
KPHS_07120	322.31	517.87	1.61
KPHS_43450	397.97	638.49	1.6
KPHS_04710	120.35	192.93	1.6
KPHS_02310	1146.69	1834.61	1.6
KPHS_01380	199.42	319.05	1.6
KPHS_49800	237.81	379.48	1.6
KPHS_52340	232.99	370.59	1.59
KPHS_42160	202.62	321.98	1.59
KPHS_50840	480.85	763.17	1.59
KPHS_00960	179.75	281.26	1.56
KPHS_50400	1111.78	1733.74	1.56
KPHS_06210	121.38	189.1	1.56
KPHS_37010	78.75	122.65	1.56
KPHS_43240	672.34	1045.43	1.55
KPHS_09910	323.92	502.54	1.55
KPHS_08570	181	280.78	1.55
KPHS_05320	92	142.08	1.54
KPHS_03250	199.37	307.65	1.54
KPHS_08270	204.77	312.13	1.52
KPHS_42200	262.85	395.02	1.5
KPHS_41450	290.64	435.16	1.5
KPHS_03150	1188.78	1773.91	1.49
KPHS_10550	192.38	286.46	1.49
KPHS_04860	544.53	810.06	1.49
KPHS_41910	204.37	303.97	1.49
KPHS_05070	914.11	1359.04	1.49
KPHS_50480	1086.81	1615.19	1.49
KPHS_05080	304.15	449.76	1.48
KPHS_50320	383.15	562.83	1.47
KPHS_11390	231.03	339.11	1.47
KPHS_48270	937.75	1376.34	1.47
KPHS_02120	122.94	180.28	1.47
KPHS_49460	719.88	1054.94	1.47
KPHS_06280	252.18	368.63	1.46
KPHS_51340	634.51	925.88	1.46
KPHS_49710	429.72	624.26	1.45
KPHS_07000	549.92	798.62	1.45
KPHS_37150	251.23	364.74	1.45
KPHS_46630	521.35	756.55	1.45
KPHS_44680	474.25	684.27	1.44
KPHS_11030	584.4	838.2	1.43
KPHS_00910	105.74	150.69	1.43
KPHS_10520	587.22	831.14	1.42
KPHS_09820	119.13	168.36	1.41
KPHS_51020	802.19	1133.21	1.41
KPHS_48860	1107.29	1563.51	1.41
KPHS_47620	205.7	289.19	1.41
KPHS_52180	229.91	323.09	1.41
KPHS_00560	275.99	387.44	1.4
KPHS_49390	458.3	643.38	1.4
KPHS_38490	215.16	301.9	1.4
KPHS_42440	228.79	320.98	1.4
KPHS_02860	1235.96	1727.43	1.4
KPHS_36490	298.27	415.83	1.39
KPHS_50580	911.67	1262.23	1.38
KPHS_39850	335.69	462.86	1.38
KPHS_46270	372.87	512.19	1.37
KPHS_10570	686.2	934.08	1.36
KPHS_00310	414.02	561.63	1.36
KPHS_04580	388.72	527.18	1.36
KPHS_03350	540.63	730.54	1.35
KPHS_52300	261.56	352.58	1.35
KPHS_11910	291.71	393.16	1.35
KPHS_42350	176.15	237.23	1.35
KPHS_08610	363.11	488.52	1.35
KPHS_51610	391.07	526.07	1.35
KPHS_00060	599.51	803.55	1.34
KPHS_46740	445.49	596.84	1.34
KPHS_08330	415.18	556.01	1.34
KPHS_00080	505.92	674.11	1.33
KPHS_51910	346.69	461.03	1.33
KPHS_48880	266.28	352.96	1.33
KPHS_52580	515.49	682.04	1.32
KPHS_52400	546.26	720.97	1.32
KPHS_49310	226.52	298.94	1.32
KPHS_52840	895.44	1179.89	1.32
KPHS_45580	192.12	251.94	1.31
KPHS_20020	158.87	207.71	1.31
KPHS_46440	433.73	564.52	1.3
KPHS_08580	464.45	602.69	1.3
KPHS_07070	396.43	513.98	1.3
KPHS_51160	613.48	795.17	1.3
KPHS_11640	185.51	240.44	1.3
KPHS_45480	549.97	711.42	1.29
KPHS_42680	209.04	270.24	1.29
KPHS_49770	555.07	717.45	1.29
KPHS_03480	488.77	631.36	1.29
KPHS_10800	273	351.92	1.29
KPHS_00940	574.47	738.02	1.28
KPHS_50730	1026.75	1318.04	1.28
KPHS_09890	220.36	282.78	1.28
KPHS_50050	225.12	288.05	1.28
KPHS_04870	742.13	945.42	1.27
KPHS_03220	441.12	558.08	1.27
KPHS_42240	398.89	502.2	1.26
KPHS_51210	306.55	385.55	1.26
KPHS_00350	323.54	404.32	1.25
KPHS_50380	313.72	391.54	1.25
KPHS_50670	289.92	359.02	1.24
KPHS_52360	694.28	854.5	1.23
KPHS_02030	1110.34	1363.9	1.23
KPHS_07810	547.97	671.53	1.23
KPHS_37050	314.29	385.13	1.23
KPHS_06770	380.94	463.37	1.22
KPHS_02140	214.38	260.14	1.21
KPHS_36460	223.23	270.27	1.21
KPHS_00390	433.77	524.87	1.21
KPHS_41440	842.33	1015.87	1.21
KPHS_02060	453.16	546.33	1.21
KPHS_03180	968.29	1166.53	1.2
KPHS_06490	389.45	466.3	1.2
KPHS_04960	607.54	725.1	1.19
KPHS_37160	297.85	354.33	1.19
KPHS_06450	332.51	395.23	1.19
KPHS_00660	380.75	452.45	1.19
KPHS_16590	419	496.76	1.19
KPHS_42450	273.8	324.6	1.19
KPHS_38740	730.56	865.77	1.19
KPHS_47590	1011.91	1194.91	1.18
KPHS_10810	326.65	384.72	1.18
KPHS_15920	193.33	227.45	1.18
KPHS_38540	269.12	316.02	1.17
KPHS_47060	197.81	231.2	1.17
KPHS_05230	343.53	401.39	1.17
KPHS_02820	688.02	800.69	1.16
KPHS_10530	517.2	599.59	1.16
KPHS_01680	211.91	244.09	1.15
KPHS_48290	333.02	379	1.14
KPHS_42030	643.49	731.99	1.14
KPHS_07470	173.68	195.06	1.12
KPHS_51670	645.79	723.52	1.12
KPHS_08990	616.45	689.37	1.12
KPHS_50490	427.87	478.15	1.12
KPHS_39400	442.14	493.21	1.12
KPHS_49600	638.45	711.94	1.12
KPHS_49040	525.78	585.71	1.11
KPHS_51850	443.21	493.55	1.11
KPHS_46510	356.33	395.81	1.11
KPHS_39440	471.24	522.18	1.11
KPHS_04250	353.06	389.2	1.1
KPHS_50180	156.62	172.46	1.1
KPHS_02750	561.05	608.21	1.08
KPHS_04000	300.21	324.88	1.08
KPHS_06710	303.24	327.53	1.08
KPHS_04020	768.87	829.9	1.08
KPHS_41760	254.48	274.61	1.08
KPHS_42930	816.86	881.1	1.08
KPHS_51740	240.63	257.28	1.07
KPHS_03730	585.31	619.26	1.06
KPHS_06220	485	511.26	1.05
KPHS_02560	314.24	330.15	1.05
KPHS_43390	554.18	582.13	1.05
KPHS_44250	286.13	299.31	1.05
KPHS_10400	245.82	256.53	1.04
KPHS_08460	213.58	222.83	1.04
KPHS_46160	264.41	274.78	1.04
KPHS_52110	198.04	205.61	1.04
KPHS_44670	289.19	299.97	1.04
KPHS_50190	233.89	241.64	1.03
KPHS_50720	236.72	243.61	1.03
KPHS_46700	277.01	284.57	1.03
KPHS_51270	475.89	487.52	1.02
KPHS_42150	381.38	388.85	1.02
KPHS_50710	249.91	254.63	1.02
KPHS_04520	1280.87	1296.48	1.01
KPHS_08350	830.35	832	1
KPHS_01120	435.52	430.78	0.99
KPHS_45920	488.83	482.22	0.99
KPHS_04330	465.91	456.03	0.98
KPHS_08320	620.62	607.45	0.98
KPHS_46920	267.59	261.87	0.98
KPHS_46490	300.5	293.56	0.98
KPHS_46240	811.91	793	0.98
KPHS_02130	687.03	669.81	0.97
KPHS_46710	238.17	231.93	0.97
KPHS_49290	243.56	237.06	0.97
KPHS_52450	667.32	649.44	0.97
KPHS_51770	738.44	718.62	0.97
KPHS_03560	318.02	308.75	0.97
KPHS_14340	297.24	288.29	0.97
KPHS_03400	137.8	132.84	0.96
KPHS_48950	1159.95	1106.34	0.95
KPHS_00340	731.07	693.61	0.95
KPHS_38150	503.77	476.22	0.95
KPHS_18110	191.79	180.56	0.94
KPHS_14320	454.84	426.51	0.94
KPHS_02290	530.54	496.24	0.94
KPHS_45510	820.17	767.13	0.94
KPHS_15870	195.39	181.77	0.93
KPHS_50450	511.93	476.05	0.93
KPHS_49470	337.65	313.68	0.93
KPHS_09700	387.09	355.57	0.92
KPHS_41620	757.9	695.71	0.92
KPHS_11360	250.94	229.89	0.92
KPHS_05970	287.08	262.38	0.91
KPHS_37670	177.03	161.41	0.91
KPHS_09660	259.64	236.3	0.91
KPHS_05110	353.31	321.23	0.91
KPHS_52140	258.8	235.06	0.91
KPHS_41250	353.86	320.78	0.91
KPHS_13570	610.47	553.32	0.91
KPHS_36570	468.01	420.69	0.9
KPHS_20840	218.72	196.41	0.9
KPHS_08650	795.55	713.8	0.9
KPHS_40110	845.67	757.55	0.9
KPHS_02360	416.28	370.77	0.89
KPHS_48840	264.36	234.48	0.89
KPHS_10220	276.73	244.92	0.89
KPHS_13450	948.96	834.52	0.88
KPHS_05660	383.76	336.63	0.88
KPHS_02480	358.88	314.65	0.88
KPHS_23030	179.04	156.96	0.88
KPHS_03690	1082.49	943.73	0.87
KPHS_42080	245.35	213.81	0.87
KPHS_39220	730.6	635.35	0.87
KPHS_09950	380.18	329.73	0.87
KPHS_13510	552.26	476.81	0.86
KPHS_08870	539.64	464.34	0.86
KPHS_10300	921.4	790.52	0.86
KPHS_44280	299.55	256.08	0.85
KPHS_06540	689.85	586.88	0.85
KPHS_52670	816.33	692.1	0.85
KPHS_06110	251.38	212.36	0.84
KPHS_52740	631.25	529.79	0.84
KPHS_38450	189.51	158.75	0.84
KPHS_00200	540.72	452.76	0.84
KPHS_04680	596.37	499.1	0.84
KPHS_20320	170.9	142.77	0.84
KPHS_02840	299.83	249.77	0.83
KPHS_36330	467.23	388.78	0.83
KPHS_36070	191.72	159.06	0.83
KPHS_34670	888.32	736.23	0.83
KPHS_48920	566.02	468.23	0.83
KPHS_50160	587.44	485.66	0.83
KPHS_13940	853.13	699.3	0.82
KPHS_07800	459.61	376.73	0.82
KPHS_00550	648.19	527.97	0.81
KPHS_46520	704.66	573.38	0.81
KPHS_52210	961.73	775.5	0.81
KPHS_40490	491.07	392.26	0.8
KPHS_06080	640.41	510.05	0.8
KPHS_34780	494.67	393.71	0.8
KPHS_10290	880.46	698.85	0.79
KPHS_11900	330.47	261.35	0.79
KPHS_00420	329.6	259.14	0.79
KPHS_14280	366.78	288.05	0.79
KPHS_07780	193.85	150.93	0.78
KPHS_12240	569.33	441.77	0.78
KPHS_07100	321.98	249.05	0.77
KPHS_38950	836.67	646.27	0.77
KPHS_05640	858.75	661.54	0.77
KPHS_11330	269.17	205.37	0.76
KPHS_52920	487.19	370.49	0.76
KPHS_41630	373.73	282.71	0.76
KPHS_14510	485.82	367.46	0.76
KPHS_07660	824.91	619.64	0.75
KPHS_48820	257.64	192.17	0.75
KPHS_49780	613.86	456.93	0.74
KPHS_38120	355.44	264.35	0.74
KPHS_47800	744.75	545.95	0.73
KPHS_09800	438.59	320.61	0.73
KPHS_41510	432.93	315.95	0.73
KPHS_41170	497.3	359.88	0.72
KPHS_22130	129.22	93.23	0.72
KPHS_01430	912.57	656.51	0.72
KPHS_38560	229.76	165.02	0.72
KPHS_21000	86.7	61.94	0.71
KPHS_03990	309.14	220.73	0.71
KPHS_10830	108.25	77.03	0.71
KPHS_38160	320.99	228.28	0.71
KPHS_09460	267.12	189.62	0.71
KPHS_38080	637	452.11	0.71
KPHS_09040	348.36	246.02	0.71
KPHS_01420	116.98	82.2	0.7
KPHS_13880	170.16	119.13	0.7
KPHS_14120	503.14	350.75	0.7
KPHS_50680	731.47	509.19	0.7
KPHS_02430	357.4	246.98	0.69
KPHS_41110	239.52	165.3	0.69
KPHS_41790	604.06	413.21	0.68
KPHS_11700	483	329.01	0.68
KPHS_05930	265.75	181.01	0.68
KPHS_50570	752.79	512.71	0.68
KPHS_18410	222.05	151.17	0.68
KPHS_37120	205.7	139.91	0.68
KPHS_14070	342.96	233	0.68
KPHS_45610	966.81	653.03	0.68
KPHS_07080	599.11	403.77	0.67
KPHS_42580	366.23	245.5	0.67
KPHS_36320	337.82	225.52	0.67
KPHS_05100	1027.21	680.76	0.66
KPHS_13040	416.91	275.44	0.66
KPHS_12160	186.85	123.37	0.66
KPHS_01730	689.45	454.83	0.66
KPHS_38520	276.46	181.73	0.66
KPHS_43090	856.12	562.01	0.66
KPHS_40620	552.71	362.74	0.66
KPHS_16810	476.57	310.86	0.65
KPHS_06620	443.25	288.77	0.65
KPHS_14600	204.24	131.67	0.64
KPHS_00050	394.95	254.08	0.64
KPHS_42130	390.17	250.08	0.64
KPHS_09370	369.88	235.68	0.64
KPHS_13070	225.95	143.39	0.63
KPHS_36670	841.26	533.38	0.63
KPHS_00170	333.92	211.43	0.63
KPHS_44320	322.67	204.23	0.63
KPHS_39390	395.46	249.6	0.63
KPHS_18430	324.02	204.3	0.63
KPHS_06460	381.61	238.71	0.63
KPHS_37110	286.89	178.87	0.62
KPHS_43830	516.21	321.81	0.62
KPHS_43220	419.63	260.8	0.62
KPHS_09900	372.38	227.17	0.61
KPHS_06070	823.29	502.23	0.61
KPHS_46530	480.99	292.18	0.61
KPHS_41890	433.71	262.11	0.6
KPHS_36700	454.55	270.44	0.59
KPHS_42480	183.78	109.21	0.59
KPHS_07170	1250.16	736.54	0.59
KPHS_43950	256.25	148.93	0.58
KPHS_07910	441.76	256.01	0.58
KPHS_36760	279.18	161.27	0.58
KPHS_24060	95.97	55.36	0.58
KPHS_01250	640.07	366.29	0.57
KPHS_11490	234.84	134.36	0.57
KPHS_10690	429.39	245.09	0.57
KPHS_03740	704.01	398.57	0.57
KPHS_21480	320.94	180.9	0.56
KPHS_22300	251.34	141.32	0.56
KPHS_16910	431.64	239.51	0.55
KPHS_00680	665.45	368.63	0.55
KPHS_52120	365.58	202.33	0.55
KPHS_21360	360.12	199.3	0.55
KPHS_11850	415.44	229.38	0.55
KPHS_10560	282.32	154.96	0.55
KPHS_19190	298.94	163.54	0.55
KPHS_15260	201.52	110.14	0.55
KPHS_52760	543.98	296.32	0.54
KPHS_01650	1119.05	608.41	0.54
KPHS_36080	341.47	184.66	0.54
KPHS_14730	202.22	108.76	0.54
KPHS_41480	538.46	289.15	0.54
KPHS_40950	278.65	149.45	0.54
KPHS_09330	520.27	276.13	0.53
KPHS_06170	768.49	407.35	0.53
KPHS_45600	621.11	328.67	0.53
KPHS_16770	451.24	238.68	0.53
KPHS_47990	454.84	240.37	0.53
KPHS_50850	220.95	116.69	0.53
KPHS_05940	526.07	277.09	0.53
KPHS_05920	178.72	94.09	0.53
KPHS_10860	756.55	396.85	0.52
KPHS_46730	618.9	320.92	0.52
KPHS_14290	245.94	127.26	0.52
KPHS_09980	421.82	217.97	0.52
KPHS_43980	585.5	301.21	0.51
KPHS_02080	706.41	362.43	0.51
KPHS_10770	1015.7	520.94	0.51
KPHS_12010	1065.9	546.54	0.51
KPHS_06590	265.44	135.95	0.51
KPHS_00160	503.2	256.84	0.51
KPHS_13550	456.17	231.75	0.51
KPHS_17010	314.41	159.72	0.51
KPHS_17860	114.11	57.91	0.51
KPHS_02420	723.4	366.53	0.51
KPHS_37500	326.95	164.26	0.5
KPHS_23950	600.88	300.31	0.5
KPHS_40100	600.61	300.11	0.5
KPHS_43260	711.62	353.82	0.5
KPHS_12090	636.32	314.75	0.49
KPHS_02880	522.95	258.11	0.49
KPHS_38100	193.28	95.36	0.49
KPHS_41860	412.4	203.47	0.49
KPHS_13980	449.62	219.52	0.49
KPHS_39050	859.57	419.07	0.49
KPHS_16240	365.01	177.05	0.49
KPHS_09970	430.63	208.81	0.48
KPHS_04460	693.47	336.11	0.48
KPHS_04300	226.28	109.56	0.48
KPHS_40920	234.61	113	0.48
KPHS_19380	215.22	103.49	0.48
KPHS_37190	189.72	90.33	0.48
KPHS_13920	825.05	388.96	0.47
KPHS_35880	582.69	273.51	0.47
KPHS_03040	754.61	351.44	0.47
KPHS_18810	320.58	148.45	0.46
KPHS_34980	245.75	113.62	0.46
KPHS_13260	411.96	190.14	0.46
KPHS_07560	295.02	135.84	0.46
KPHS_15530	586.87	269	0.46
KPHS_17060	209.24	95.71	0.46
KPHS_35810	436.04	198.75	0.46
KPHS_52510	313.57	142.11	0.45
KPHS_19150	188.6	85.1	0.45
KPHS_11560	892.57	399.98	0.45
KPHS_20110	125.97	55.67	0.44
KPHS_38930	184.52	80.69	0.44
KPHS_36630	332.13	144.52	0.44
KPHS_38210	189.53	82.34	0.43
KPHS_02800	287.08	123.89	0.43
KPHS_39860	425.04	182.08	0.43
KPHS_21790	283.9	120.68	0.43
KPHS_04930	568.87	241.09	0.42
KPHS_20000	288.96	122.44	0.42
KPHS_14900	538.15	227.55	0.42
KPHS_16860	872.07	366.6	0.42
KPHS_17840	831.14	348.27	0.42
KPHS_13430	251.82	105.39	0.42
KPHS_00690	156.53	65.49	0.42
KPHS_18580	555.32	230.38	0.41
KPHS_23420	254.21	105.28	0.41
KPHS_52080	550.53	227.86	0.41
KPHS_50860	530.31	218.8	0.41
KPHS_16280	388.31	159.96	0.41
KPHS_23990	385.07	157.99	0.41
KPHS_07890	905.03	370.63	0.41
KPHS_05120	213.79	87.51	0.41
KPHS_52700	330.32	135.05	0.41
KPHS_14470	977.46	399.57	0.41
KPHS_42750	597.42	243.16	0.41
KPHS_43430	617.74	248.84	0.4
KPHS_11540	446.58	178.8	0.4
KPHS_35300	346.11	137.7	0.4
KPHS_15360	699.96	278.37	0.4
KPHS_36810	997.24	395.12	0.4
KPHS_09600	452.23	178.87	0.4
KPHS_13140	279.35	110.14	0.39
KPHS_16560	480.78	186.04	0.39
KPHS_18680	607.01	233.1	0.38
KPHS_18050	192.61	73.69	0.38
KPHS_06930	232.23	88.37	0.38
KPHS_13530	748.56	284.22	0.38
KPHS_34660	1205.76	455.93	0.38
KPHS_15160	1121.01	422.96	0.38
KPHS_19040	133.92	50.51	0.38
KPHS_18870	440.56	165.37	0.38
KPHS_38590	297.47	110.14	0.37
KPHS_19360	183.46	67.01	0.37
KPHS_35150	390.34	141.04	0.36
KPHS_11480	294.64	106.08	0.36
KPHS_17760	157.84	56.74	0.36
KPHS_18880	175.71	63.15	0.36
KPHS_16530	192.9	68.11	0.35
KPHS_10510	195.52	68.7	0.35
KPHS_05240	354.13	124.13	0.35
KPHS_18960	208.88	72.83	0.35
KPHS_20340	258.84	89.68	0.35
KPHS_10940	342.25	118.2	0.35
KPHS_21340	222.34	76.55	0.34
KPHS_14800	186.03	63.98	0.34
KPHS_16250	221.23	75.24	0.34
KPHS_39790	463.95	157.68	0.34
KPHS_37610	251.3	85.06	0.34
KPHS_46950	314.33	105.63	0.34
KPHS_18460	287.73	96.12	0.33
KPHS_37170	225.55	74.86	0.33
KPHS_23170	420.73	139.49	0.33
KPHS_19570	303.05	100.12	0.33
KPHS_09400	429.68	141.32	0.33
KPHS_39580	247.53	81.13	0.33
KPHS_21960	562.53	184.11	0.33
KPHS_14830	485.55	158.06	0.33
KPHS_07650	1045.44	339.04	0.32
KPHS_16470	354.13	113.38	0.32
KPHS_38020	745.95	238.82	0.32
KPHS_15840	189.7	60.6	0.32
KPHS_52480	164.1	52.33	0.32
KPHS_09770	363.11	114.41	0.32
KPHS_23340	335.53	105.56	0.31
KPHS_12080	460.38	144.21	0.31
KPHS_16620	302.19	93.29	0.31
KPHS_09860	255.38	78.17	0.31
KPHS_14330	168.14	51.4	0.31
KPHS_35310	392.91	119.72	0.3
KPHS_50110	378.5	114.72	0.3
KPHS_13240	596.31	179.53	0.3
KPHS_04990	907.33	273.13	0.3
KPHS_16800	246.41	74.14	0.3
KPHS_10320	169.39	50.3	0.3
KPHS_07440	512.79	152.1	0.3
KPHS_23390	242.03	71.52	0.3
KPHS_17130	132.57	38.9	0.29
KPHS_21420	244.38	71.45	0.29
KPHS_36020	442.11	129.23	0.29
KPHS_50170	226.49	65.94	0.29
KPHS_41190	445.44	129.3	0.29
KPHS_45870	337.13	97.6	0.29
KPHS_18520	261.47	74.48	0.28
KPHS_38550	361.36	102.42	0.28
KPHS_14650	547.94	154.51	0.28
KPHS_13740	307.81	85.23	0.28
KPHS_38670	830.56	227.31	0.27
KPHS_16830	350.02	94.64	0.27
KPHS_36830	503.25	134.74	0.27
KPHS_38960	229.47	61.36	0.27
KPHS_20760	348.28	92.67	0.27
KPHS_04510	550.32	146.18	0.27
KPHS_23860	269.44	71.56	0.27
KPHS_01360	765.71	203.19	0.27
KPHS_15550	469.53	124.44	0.27
KPHS_36420	244.53	64.6	0.26
KPHS_16260	425.95	112.21	0.26
KPHS_15190	442.45	116.41	0.26
KPHS_35250	183.59	47.51	0.26
KPHS_45740	604.48	156.07	0.26
KPHS_11260	198.26	50.78	0.26
KPHS_44110	378.73	96.88	0.26
KPHS_19930	484.49	123.41	0.25
KPHS_44690	2641.1	670.39	0.25
KPHS_45620	262.19	66.35	0.25
KPHS_20670	182.56	46.2	0.25
KPHS_22880	430.23	108.83	0.25
KPHS_45990	179.38	45.2	0.25
KPHS_18850	338.84	84.41	0.25
KPHS_36340	323.3	80.44	0.25
KPHS_46970	1013.81	247.5	0.24
KPHS_34840	479.71	114.65	0.24
KPHS_18970	743.63	177.39	0.24
KPHS_13270	179.56	41.89	0.23
KPHS_16570	533.82	124.27	0.23
KPHS_38830	275.53	63.56	0.23
KPHS_16900	428.14	98.29	0.23
KPHS_34700	371.6	83.44	0.22
KPHS_18120	254.02	56.78	0.22
KPHS_08900	2678.08	596.97	0.22
KPHS_43530	462.75	103.08	0.22
KPHS_21570	498.72	109.11	0.22
KPHS_14890	104.31	22.6	0.22
KPHS_13580	1599.68	332.97	0.21
KPHS_20430	222.17	46.13	0.21
KPHS_21180	150.46	31.18	0.21
KPHS_19560	219.69	45.41	0.21
KPHS_23840	366.48	75.72	0.21
KPHS_35920	675.42	138.22	0.2
KPHS_09390	676.32	138.36	0.2
KPHS_41580	936.87	187.97	0.2
KPHS_18200	283.96	55.85	0.2
KPHS_52850	3436.65	675.25	0.2
KPHS_23980	172.36	33.83	0.2
KPHS_19340	162.22	31.83	0.2
KPHS_17090	464.16	90.88	0.2
KPHS_23790	140.16	27.35	0.2
KPHS_19240	219.46	42.31	0.19
KPHS_11880	501.1	96.43	0.19
KPHS_23100	323.32	61.87	0.19
KPHS_14970	249.78	47.06	0.19
KPHS_15890	263.16	48.47	0.18
KPHS_19330	272.37	49.89	0.18
KPHS_21400	174.82	31.63	0.18
KPHS_18860	325.52	58.6	0.18
KPHS_23320	164.45	28.56	0.17
KPHS_15520	660.01	114	0.17
KPHS_19070	453.39	77	0.17
KPHS_18790	138.22	22.84	0.17
KPHS_21640	135.35	21.98	0.16
KPHS_10500	195.94	31.73	0.16
KPHS_16740	289.88	46.16	0.16
KPHS_11890	551.15	86.99	0.16
KPHS_23020	335.82	52.23	0.16
KPHS_16670	334.37	51.92	0.16
KPHS_16480	328.55	50.33	0.15
KPHS_23050	99.23	14.92	0.15
KPHS_38390	189.15	28.42	0.15
KPHS_20100	426.69	63.77	0.15
KPHS_49270	3089.03	458.45	0.15
KPHS_34800	339.78	49.58	0.15
KPHS_35170	444.07	64.29	0.14
KPHS_35850	474.12	68.21	0.14
KPHS_39380	193.98	27.91	0.14
KPHS_37100	126.35	18.02	0.14
KPHS_17700	343.93	47.44	0.14
KPHS_18090	301.96	40.86	0.14
KPHS_21440	628.38	84.1	0.13
KPHS_21210	270.9	36	0.13
KPHS_10640	156.97	20.6	0.13
KPHS_09010	139.59	18.29	0.13
KPHS_18230	508.87	65.8	0.13
KPHS_34990	116.18	14.26	0.12
KPHS_21720	162.58	19.67	0.12
KPHS_13250	1475.52	175.19	0.12
KPHS_36860	318.92	37.86	0.12
KPHS_22320	183.29	20.67	0.11
KPHS_23530	530.71	59.74	0.11
KPHS_46980	265.86	29.7	0.11
KPHS_46910	380.08	42.31	0.11
KPHS_07220	1395.06	154	0.11
KPHS_18270	171.68	18.22	0.11
KPHS_23810	112.47	11.58	0.1
KPHS_19060	463.86	47.72	0.1
KPHS_24000	874.6	87.3	0.1
KPHS_21120	105.91	10.3	0.1
KPHS_23670	610.13	57.6	0.09
KPHS_21220	205.63	18.57	0.09
KPHS_21070	131.56	11.71	0.09
KPHS_23360	107.39	8.82	0.08
KPHS_21040	168.39	13.37	0.08
KPHS_21490	137.73	10.16	0.07
KPHS_23180	88.8	6.17	0.07
KPHS_21350	192.38	12.92	0.07
KPHS_23900	206.98	13.68	0.07
KPHS_19020	1429.87	86.54	0.06
KPHS_23880	254.14	15.09	0.06
KPHS_23930	207.59	11.85	0.06
KPHS_22150	208.92	10.92	0.05
KPHS_20130	136.57	6.89	0.05
KPHS_21190	540.99	26.73	0.05
KPHS_20580	285.25	13.09	0.05
KPHS_19480	1994.76	87.68	0.04
KPHS_21770	72.91	3.07	0.04
KPHS_24050	601.72	24.39	0.04
KPHS_20240	266.05	10.75	0.04
KPHS_18630	454.42	16.78	0.04
KPHS_19770	1242.77	45.79	0.04
KPHS_23310	310.3	11.13	0.04
KPHS_36990	310.43	10.92	0.04
KPHS_23190	73.67	2.45	0.03
KPHS_42220	2137.7	68.28	0.03
KPHS_20270	204.49	4.75	0.02
KPHS_19420	387.87	7.96	0.02
KPHS_11580	1031.32	18.02	0.02
KPHS_09740	2344.26	35.66	0.02
KPHS_18610	102.1	0.24	0
KPHS_49220	4.09	70.56	17.24
KPHS_42600	14.31	108.01	7.55
KPHS_43490	75.67	237.16	3.13
KPHS_02240	77.74	205.47	2.64
KPHS_50540	62.97	151.59	2.41
KPHS_39430	103.22	220.7	2.14
KPHS_07160	111.08	229.55	2.07
KPHS_15280	139.8	251.39	1.8
KPHS_52880	146.25	257.73	1.76
KPHS_04030	189.28	297.11	1.57
KPHS_12150	98.58	149.11	1.51
KPHS_13600	255.98	300.24	1.17
KPHS_43670	294.29	297.01	1.01
KPHS_03640	515.32	513.4	1
KPHS_18140	347.79	325.26	0.94
KPHS_02180	311.9	246.53	0.79
KPHS_45950	450.97	250.12	0.55
KPHS_18420	370.82	193.24	0.52
KPHS_52010	202.28	105.21	0.52
KPHS_34790	139.12	55.67	0.4
KPHS_36260	121.53	44.89	0.37
KPHS_14920	97.25	8.82	0.09
KPHS_17120	87.85	7.54	0.09
KPHS_11420	13.15	111.62	8.49
KPHS_43440	41.47	133.81	3.23
KPHS_41870	103.62	257.49	2.48
KPHS_04750	125.55	252.67	2.01
KPHS_06700	198.53	376.18	1.89
KPHS_13110	158.53	234.03	1.48
KPHS_07850	368.72	499.82	1.36
KPHS_14350	213.81	237.61	1.11
KPHS_51970	471.32	471.47	1
KPHS_41320	134.34	131.12	0.98
KPHS_45400	172.99	161.2	0.93
KPHS_40890	258.36	189.21	0.73
KPHS_22260	358.31	191.89	0.54
KPHS_11280	154.21	76.38	0.5
KPHS_46000	319.43	116.34	0.36
KPHS_23140	220.93	72.86	0.33
KPHS_09690	66.28	231.2	3.49
KPHS_20750	45.66	111	2.43
KPHS_01070	403.59	652.75	1.62
KPHS_03200	538.9	614.82	1.14
KPHS_35220	142.05	31.52	0.22
KPHS_49970	20.12	121.48	6.04
KPHS_36410	248.7	128.02	0.51
KPHS_34610	377.27	169.78	0.45
KPHS_10330	135.77	40.45	0.3
KPHS_43190	137.65	336.32	2.44
KPHS_51760	85.3	171.02	2
KPHS_51200	178.17	98.01	0.55
KPHS_20070	225.61	85.44	0.38
KPHS_10600	212.82	73.59	0.35
KPHS_37760	16.84	113.45	6.74
KPHS_09100	22.46	90.23	4.02
KPHS_19780	30.07	105.7	3.52
KPHS_43330	380.27	280.3	0.74
KPHS_43680	328.17	147.97	0.45
KPHS_21020	114.97	20.12	0.18
KPHS_10880	19.39	97.6	5.03
KPHS_04970	191.91	358.85	1.87
KPHS_12210	323.89	269.96	0.83
KPHS_03110	24.87	119.86	4.82
KPHS_07200	92.13	161.72	1.76
KPHS_37230	276.69	335.04	1.21
KPHS_20440	302.31	217.39	0.72
KPHS_12220	164.79	45.99	0.28
KPHS_19590	110.68	14.57	0.13
KPHS_48830	66.36	194.72	2.93
KPHS_11790	211.64	103.53	0.49
KPHS_17570	182.72	46.99	0.26
KPHS_11450	132.38	25.56	0.19
KPHS_12510	222.34	83.06	0.37
KPHS_00630	6.81	86.71	12.73
KPHS_50010	143.66	294.77	2.05
KPHS_15990	241.33	333.97	1.38
KPHS_14530	159.76	39.21	0.25
KPHS_13320	71.52	218.25	3.05
KPHS_51720	335.08	329.6	0.98
KPHS_43510	216.5	185.97	0.86
KPHS_16010	163.63	40.34	0.25
KPHS_02300	34.88	145.9	4.18
KPHS_02600	315.87	381.24	1.21
KPHS_36530	140.09	54.02	0.39
KPHS_52430	168.65	48.3	0.29
KPHS_19250	71.37	45.03	0.63
KPHS_17190	239.52	138.84	0.58
KPHS_05380	32.68	130.05	3.98
KPHS_41930	55.99	193.1	3.45
KPHS_47030	151.07	181.35	1.2
KPHS_35040	188.46	99.01	0.53
KPHS_23720	80.42	16.12	0.2
KPHS_02350	223.31	289.67	1.3
KPHS_06150	307.35	487.94	1.59
KPHS_09510	54.31	190	3.5
KPHS_09450	133.58	88.85	0.67
KPHS_21410	122.08	25.22	0.21
KPHS_02110	100.52	278.09	2.77
KPHS_50910	153.12	183.32	1.2
KPHS_01560	189.53	189.14	1
KPHS_36000	134.66	58.84	0.44
KPHS_43170	4.59	90.88	19.82
KPHS_02200	166.88	166.78	1
KPHS_06530	89.22	186.28	2.09
KPHS_04170	139.63	17.78	0.13
KPHS_35270	230.46	89.06	0.39
KPHS_08880	98.16	66.28	0.68
KPHS_19130	55.51	64.46	1.16
KPHS_18840	192.29	55.64	0.29
KPHS_43750	34.54	149.76	4.34
KPHS_49170	510.58	758.28	1.49
KPHS_01610	4.53	73.45	16.22
KPHS_51660	41.66	102.87	2.47
KPHS_44010	68.99	170.6	2.47
KPHS_00640	311.36	517.7	1.66
KPHS_06730	20.29	127.75	6.3
KPHS_36870	262.25	92.81	0.35
KPHS_23690	118.75	31.42	0.26
KPHS_45460	446.24	383.34	0.86
KPHS_22050	130.67	25.74	0.2
KPHS_07430	219.79	187.11	0.85
KPHS_22970	85.26	18.64	0.22
KPHS_35320	89.64	11.06	0.12
KPHS_19540	71.46	202.37	2.83
KPHS_00040	545.79	616.75	1.13
KPHS_10310	28.64	97.43	3.4
KPHS_48410	116.32	62.6	0.54
KPHS_21510	106.74	21.67	0.2
KPHS_04340	116.66	254.7	2.18
KPHS_06600	173.03	256.73	1.48
KPHS_18570	208.48	102.42	0.49
KPHS_38280	106.14	191.96	1.81
KPHS_42630	175.29	186.97	1.07
KPHS_07670	527.12	536.86	1.02
KPHS_11710	480	712.25	1.48
KPHS_49370	535.09	474.98	0.89
KPHS_44390	14.2	88.78	6.25
KPHS_42520	380.01	263.97	0.69
KPHS_13230	161.5	195.34	1.21
KPHS_35960	141.34	51.81	0.37
KPHS_51800	315.34	521.15	1.65
KPHS_23750	120.1	32.63	0.27
KPHS_42070	182.92	291.91	1.6
KPHS_47580	156.95	247.22	1.58
KPHS_00590	92.38	241.02	2.61
KPHS_18480	253.93	211.74	0.83
KPHS_17630	80.56	195.93	2.43
KPHS_39560	127.07	26.67	0.21
KPHS_03600	292.22	327.53	1.12
KPHS_05340	293.78	128.3	0.44
KPHS_35420	1.1	66.35	60.11
KPHS_49440	48.13	136.29	2.83
KPHS_38340	188.73	80.44	0.43
KPHS_50790	131.31	244.71	1.86
KPHS_43370	82.61	217.73	2.64
KPHS_51980	181.29	102.25	0.56
KPHS_03080	211.05	58.84	0.28
KPHS_40960	196.28	117.45	0.6
KPHS_03410	9	74.69	8.3
KPHS_00090	93.61	252.39	2.7
KPHS_18800	483.29	503.54	1.04
KPHS_49530	274.03	241.61	0.88
KPHS_10410	62.44	196.44	3.15
KPHS_11180	140.39	241.85	1.72
KPHS_22270	162.45	45.79	0.28
KPHS_43700	125.43	309.75	2.47
KPHS_52420	49.77	194.27	3.9
KPHS_02210	23.14	110.9	4.79
KPHS_50950	317.83	330.87	1.04
KPHS_41780	20.82	109.52	5.26
KPHS_43970	420.43	428.13	1.02
KPHS_06630	681.13	689.44	1.01
KPHS_07720	116.75	259.28	2.22
KPHS_43110	27.65	128.4	4.64
KPHS_44610	201.12	84.16	0.42
KPHS_52680	31.36	131.23	4.18
KPHS_44260	19.37	119.68	6.18
KPHS_49950	684.48	818.95	1.2
KPHS_00030	385.26	600.83	1.56
KPHS_52910	872.74	672.08	0.77
KPHS_23560	150.36	46.03	0.31
KPHS_07710	39.15	160.51	4.1
KPHS_50390	725.21	652.13	0.9
KPHS_20660	176.53	49.47	0.28
KPHS_36190	93.9	74.69	0.8
KPHS_38040	250.83	191.83	0.76
KPHS_46150	374.3	272.34	0.73
KPHS_38050	444.66	315.71	0.71
KPHS_42770	382.25	195.17	0.51
KPHS_36380	184.41	96.57	0.52
KPHS_06520	213.95	281.05	1.31
KPHS_16710	190.42	64.39	0.34
KPHS_00530	71.99	203.81	2.83
KPHS_39930	90.38	238.89	2.64
KPHS_14020	159.21	130.57	0.82
KPHS_46660	50.15	135.84	2.71
KPHS_38860	9.17	71.66	7.81
KPHS_39670	21.01	105.87	5.04
KPHS_46350	43.09	136.81	3.18
KPHS_42790	78.58	225	2.86
KPHS_48960	265.23	386.89	1.46
KPHS_13480	157.33	136.22	0.87
KPHS_03870	89.64	223.42	2.49
KPHS_47120	127.22	174.39	1.37
KPHS_36770	118.22	40.82	0.35
KPHS_49140	59.87	179.56	3
KPHS_08260	150.21	115.07	0.77
KPHS_11350	326.4	213.63	0.65
KPHS_14130	272.54	216.56	0.79
KPHS_03830	14.9	90.13	6.05
KPHS_06440	44.09	137.25	3.11
KPHS_44470	227.38	442.56	1.95
KPHS_45360	36.03	143.49	3.98
KPHS_05350	448.86	270.13	0.6
KPHS_04270	561.11	506.71	0.9
KPHS_16100	11.76	86.92	7.39
KPHS_46020	178.83	274.2	1.53
KPHS_39540	279.05	156.86	0.56
KPHS_37030	217.48	184.66	0.85
KPHS_47550	4.93	64.7	13.13
KPHS_43850	320.59	162.37	0.51
KPHS_01850	14.35	84.61	5.9
KPHS_52500	195.12	259.94	1.33
KPHS_10380	176.55	202.06	1.14
KPHS_17900	198.93	127.88	0.64
KPHS_41260	35.15	137.08	3.9
KPHS_38680	84.27	136.91	1.62
KPHS_18330	357.36	224.04	0.63
KPHS_44000	221.41	318.74	1.44
KPHS_04240	71.71	177.67	2.48
KPHS_13500	72.43	10.34	0.14
KPHS_03260	32.6	146.59	4.5
KPHS_36360	104.27	164.44	1.58
KPHS_07270	266.76	420.55	1.58
KPHS_35370	3.62	62.36	17.25
KPHS_43380	615.84	592.63	0.96
KPHS_06400	77.8	152.21	1.96
KPHS_49640	139.1	192.2	1.38
KPHS_52170	194.86	64.18	0.33
KPHS_08630	11.86	82.34	6.94
KPHS_51780	336.79	575.92	1.71
KPHS_50990	219.81	81.13	0.37
KPHS_37790	47.14	150.21	3.19
KPHS_44030	102.65	199.99	1.95
KPHS_01320	131.85	204.71	1.55
KPHS_24100	116.03	135.91	1.17
KPHS_09360	13.07	77.69	5.94
KPHS_36010	140.94	118.86	0.84
KPHS_07990	262.97	411.73	1.57
KPHS_46220	0.44	54.12	123.65
KPHS_38440	121.87	119.89	0.98
KPHS_02050	58.9	167.92	2.85
KPHS_35680	0.63	48.96	77.95
KPHS_14660	310.32	285.71	0.92
KPHS_40720	75.06	190.62	2.54
KPHS_09540	230.27	107.45	0.47
KPHS_14790	121.46	25.25	0.21
KPHS_45670	103.87	246.19	2.37
KPHS_23770	84.38	7.13	0.08
KPHS_45660	11.3	81.82	7.24
KPHS_11220	87.07	225	2.58
KPHS_50640	782.83	537.03	0.69
KPHS_10150	33.89	113.24	3.34
KPHS_01030	88.74	8.99	0.1
KPHS_49570	147.41	31.35	0.21
KPHS_40680	247.71	276.3	1.12
KPHS_21310	140.14	37.83	0.27
KPHS_14000	268.3	257.94	0.96
KPHS_20520	103.22	15.95	0.15
KPHS_40940	98.88	195.06	1.97
KPHS_52030	228.18	329.01	1.44
KPHS_04090	179.23	197.82	1.1
KPHS_17790	197.86	127.16	0.64
KPHS_52570	30.41	110.83	3.64
KPHS_51870	180.17	179.73	1
KPHS_42710	201.73	253.87	1.26
KPHS_01050	4	59.5	14.89
KPHS_34680	135.61	96.12	0.71
KPHS_12040	156.68	83.82	0.53
KPHS_41800	143.17	108.83	0.76
KPHS_34640	51.15	143.77	2.81
KPHS_17000	196.32	67.32	0.34
KPHS_38500	206.26	266.21	1.29
KPHS_18370	137.06	67.08	0.49
KPHS_39970	72.37	131.5	1.82
KPHS_06950	135.73	259.66	1.91
KPHS_45380	111.08	252.18	2.27
KPHS_48040	14.84	79.34	5.35
KPHS_02950	556.48	290.36	0.52
KPHS_49760	92.64	179.46	1.94
KPHS_06740	134.51	32.69	0.24
KPHS_43610	82.9	192.76	2.33
KPHS_42300	17.45	106.77	6.12
KPHS_13400	228.96	254.84	1.11
KPHS_13730	220.83	337.97	1.53
KPHS_45500	577.13	698.12	1.21
KPHS_46170	138.11	41.96	0.3
KPHS_35430	14.83	15.92	1.07
KPHS_10930	308.45	173.7	0.56
KPHS_38580	26.28	111.86	4.26
KPHS_46450	181.38	251.15	1.38
KPHS_42170	464.07	559.35	1.21
KPHS_52830	207.34	352.71	1.7
KPHS_14310	282.28	140.53	0.5
KPHS_44310	369.03	289.94	0.79
KPHS_51960	22.46	86.27	3.84
KPHS_50900	224.72	383.72	1.71
KPHS_44150	299.93	210.6	0.7
KPHS_01020	61.68	170.84	2.77
KPHS_16420	147.85	62.94	0.43
KPHS_37930	309.67	178.42	0.58
KPHS_13150	2.17	44.99	20.74
KPHS_45880	9.8	64.15	6.55
KPHS_16430	68.05	8.03	0.12
KPHS_17620	212.67	85.37	0.4
KPHS_09090	319.2	327.25	1.03
KPHS_51190	364.25	301.11	0.83
KPHS_41300	175.24	107.35	0.61
KPHS_03470	369.03	325.36	0.88
KPHS_03280	5.65	63.84	11.29
KPHS_11530	70.01	205.74	2.94
KPHS_40830	299.72	317.16	1.06
KPHS_07480	148.46	76.62	0.52
KPHS_11200	155.46	190.31	1.22
KPHS_35800	61.93	7.75	0.13
KPHS_36390	223.27	115.1	0.52
KPHS_20090	148.02	86.51	0.58
KPHS_11740	731.74	702.09	0.96
KPHS_17020	107.92	119.68	1.11
KPHS_39920	0.57	45.89	80.38
KPHS_52280	123.64	67.46	0.55
KPHS_00900	403.21	459.86	1.14
KPHS_14880	119.17	141.87	1.19
KPHS_11930	32.16	118.75	3.69
KPHS_37350	77.49	75.69	0.98
KPHS_36940	240.38	342.83	1.43
KPHS_41660	253.66	106.08	0.42
KPHS_50350	5.37	71.45	13.31
KPHS_08850	100.16	59.22	0.59
KPHS_13090	493.38	449.38	0.91
KPHS_09110	28.18	114.34	4.06
KPHS_02530	87.73	165.57	1.89
KPHS_23970	109.98	45.85	0.42
KPHS_52270	14.96	88.2	5.9
KPHS_14630	151.64	146.73	0.97
KPHS_06040	47.18	108.45	2.3
KPHS_14870	330.83	404.39	1.22
KPHS_08640	36.67	116.55	3.18
KPHS_03020	123.81	271	2.19
KPHS_38170	132.3	71.73	0.54
KPHS_44370	365.7	186.62	0.51
KPHS_05990	290.98	446.7	1.54
KPHS_41030	168.04	68.35	0.41
KPHS_46210	180.77	225.69	1.25
KPHS_02460	163.17	344.69	2.11
KPHS_15900	102.42	28.97	0.28
KPHS_43210	129.56	124.89	0.96
KPHS_11210	32.7	101.94	3.12
KPHS_37290	173.41	69.39	0.4
KPHS_42260	124.69	257.52	2.07
KPHS_50310	5.58	57.15	10.25
KPHS_05800	397.23	396.19	1
KPHS_49630	51.76	132.88	2.57
KPHS_35090	118.52	30.15	0.25
KPHS_23160	43.79	74.35	1.7
KPHS_10390	339.43	173.08	0.51
KPHS_41970	35.87	97.7	2.72
KPHS_04140	105.91	242.61	2.29
KPHS_02580	361.8	536.48	1.48
KPHS_07050	93	18.33	0.2
KPHS_34830	199.67	151.48	0.76
KPHS_13100	183.36	96.09	0.52
KPHS_36030	7.69	66.9	8.7
KPHS_51700	4.22	48.03	11.37
KPHS_04720	118.79	231.55	1.95
KPHS_14480	29.54	107.76	3.65
KPHS_51510	43.52	131.85	3.03
KPHS_07790	5.44	58.02	10.66
KPHS_05330	92.95	205.74	2.21
KPHS_21550	100.77	34.07	0.34
KPHS_00790	65.09	8.61	0.13
KPHS_45750	189.34	339.42	1.79
KPHS_03310	110.82	161.23	1.45
KPHS_24010	92.66	13.88	0.15
KPHS_42550	153.01	74.9	0.49
KPHS_41650	168.96	80.93	0.48
KPHS_02410	5.35	49.99	9.35
KPHS_38940	128.44	55.33	0.43
KPHS_41070	224.3	295.63	1.32
KPHS_50740	60.8	89.64	1.47
KPHS_15290	71.27	46.54	0.65
KPHS_04400	20.63	84.99	4.12
KPHS_01780	0.82	49.92	61
KPHS_50250	135.1	41.34	0.31
KPHS_03710	151.83	298.35	1.97
KPHS_44060	7.54	64.94	8.62
KPHS_41610	86.32	182.42	2.11
KPHS_51930	6.07	51.68	8.51
KPHS_52640	12.94	86.13	6.66
KPHS_14570	86.63	188.93	2.18
KPHS_00700	13.4	83.75	6.25
KPHS_52610	389.98	552.98	1.42
KPHS_11800	53.72	137.08	2.55
KPHS_02320	50.58	106.18	2.1
KPHS_01670	92.59	187.59	2.03
KPHS_23230	120.47	31.18	0.26
KPHS_44480	2.25	45.41	20.22
KPHS_05650	349.44	458.24	1.31
KPHS_14780	90.43	18.43	0.2
KPHS_42620	312.72	159.75	0.51
KPHS_00320	5.61	54.5	9.71
KPHS_05810	298.1	471.95	1.58
KPHS_43930	0.82	36	43.99
KPHS_18000	0.93	35.59	38.16
KPHS_35080	225.73	79.89	0.35
KPHS_37730	100.31	33.25	0.33
KPHS_34600	146.98	174.77	1.19
KPHS_15440	33.09	75.48	2.28
KPHS_49210	99.93	235.37	2.36
KPHS_50700	3.39	58.36	17.23
KPHS_13290	125.74	42.17	0.34
KPHS_02170	65.98	156.44	2.37
KPHS_20730	93.67	29.18	0.31
KPHS_09880	205.76	73.55	0.36
KPHS_38610	39.05	2.45	0.06
KPHS_05210	267.04	369.91	1.39
KPHS_41640	174.57	65.84	0.38
KPHS_02700	329.27	361.64	1.1
KPHS_00710	18.5	80.31	4.34
KPHS_41210	3.41	41.72	12.25
KPHS_14440	90.78	45.3	0.5
KPHS_10480	165.8	146.49	0.88
KPHS_08760	28.34	72.28	2.55
KPHS_38700	122.9	35.76	0.29
KPHS_16090	96.07	81.93	0.85
KPHS_20770	161.82	71	0.44
KPHS_42540	207.47	349.41	1.68
KPHS_39450	115.23	127.85	1.11
KPHS_50290	425.99	450.9	1.06
KPHS_21110	57.59	4.62	0.08
KPHS_18660	59.76	69.18	1.16
KPHS_49790	156.81	306.93	1.96
KPHS_05750	189.34	292.46	1.54
KPHS_43290	3.96	62.6	15.81
KPHS_43760	67.18	120.86	1.8
KPHS_06840	44.57	132.36	2.97
KPHS_42370	225.46	141.25	0.63
KPHS_03390	233.17	215.91	0.93
KPHS_11770	51.86	145.7	2.81
KPHS_39410	315.04	203.09	0.64
KPHS_11650	60.77	34.9	0.57
KPHS_04370	304.32	476.57	1.57
KPHS_04950	193.87	85.44	0.44
KPHS_35980	89.52	19.67	0.22
KPHS_41940	112.21	123.72	1.1
KPHS_22070	99.15	23.63	0.24
KPHS_01710	617.82	644.07	1.04
KPHS_16880	149.24	53.64	0.36
KPHS_13750	31.99	105.87	3.31
KPHS_50970	127.32	252.91	1.99
KPHS_50020	97.65	138.56	1.42
KPHS_42880	13.44	65.22	4.85
KPHS_17800	211.05	81.31	0.39
KPHS_02790	241.27	106.46	0.44
KPHS_13420	145.95	236.99	1.62
KPHS_23220	87.5	19.71	0.23
KPHS_43660	55.63	151.31	2.72
KPHS_14930	332.74	313.92	0.94
KPHS_15180	10.41	57.67	5.54
KPHS_08750	5.39	54.78	10.17
KPHS_42570	36.6	116.65	3.19
KPHS_46550	62.36	37.52	0.6
KPHS_10610	81.28	107.9	1.33
KPHS_10660	45.45	70.8	1.56
KPHS_42780	272.83	211.02	0.77
KPHS_04470	1.98	46.79	23.64
KPHS_41720	9.93	67.28	6.77
KPHS_04540	121.68	239.85	1.97
KPHS_18510	4.45	40.55	9.11
KPHS_08430	176.66	242.68	1.37
KPHS_13200	130.4	136.77	1.05
KPHS_00250	283.07	287.91	1.02
KPHS_02670	166.5	157.75	0.95
KPHS_23430	101.72	25.43	0.25
KPHS_49420	89.41	89.85	1
KPHS_43060	22.74	93.36	4.11
KPHS_05690	86.48	104.01	1.2
KPHS_50120	0.29	28.8	100.89
KPHS_09840	175.08	259.76	1.48
KPHS_46380	79.89	129.12	1.62
KPHS_04200	4.72	44.58	9.45
KPHS_42230	7.1	49.89	7.03
KPHS_12130	60.44	124.82	2.07
KPHS_40900	169.22	165.88	0.98
KPHS_17930	114.6	47.82	0.42
KPHS_07350	176.07	77.31	0.44
KPHS_49590	421.15	507.33	1.2
KPHS_14740	127.96	46.65	0.36
KPHS_36150	220.11	147.04	0.67
KPHS_39190	77.13	197.54	2.56
KPHS_14150	476.59	314.61	0.66
KPHS_23460	64.7	24.67	0.38
KPHS_06430	206.2	249.36	1.21
KPHS_18100	48.91	7.27	0.15
KPHS_00140	349.12	457.86	1.31
KPHS_46960	108.06	191.24	1.77
KPHS_37890	114.03	83.51	0.73
KPHS_06310	17.45	69.66	3.99
KPHS_08300	2.93	42.89	14.64
KPHS_42210	50.76	104.04	2.05
KPHS_51880	1.69	39.93	23.57
KPHS_43710	162.79	79.55	0.49
KPHS_08800	241.56	198.27	0.82
KPHS_17200	507.27	408.11	0.8
KPHS_48340	311.57	424.37	1.36
KPHS_13300	108.1	28.56	0.26
KPHS_10140	24.87	92.98	3.74
KPHS_43300	417.86	569.21	1.36
KPHS_38890	265.59	131.91	0.5
KPHS_47920	36.08	105.32	2.92
KPHS_42360	38.63	107.87	2.79
KPHS_03630	75.36	186.86	2.48
KPHS_39120	132.45	48.03	0.36
KPHS_13410	204.92	240.13	1.17
KPHS_43880	109.47	112.86	1.03
KPHS_13170	62.97	32.59	0.52
KPHS_43730	255.49	288.88	1.13
KPHS_47940	101.7	141.01	1.39
KPHS_14720	61.93	113	1.82
KPHS_43960	35.55	82.34	2.32
KPHS_01390	19.7	92.02	4.67
KPHS_10370	198.8	116.76	0.59
KPHS_37130	72.91	52.13	0.71
KPHS_49690	82.73	187.24	2.26
KPHS_43120	32.52	104.53	3.21
KPHS_03970	7.27	47.37	6.52
KPHS_49000	76.2	183.73	2.41
KPHS_03060	68.21	108.66	1.59
KPHS_38400	254.79	159.89	0.63
KPHS_08660	111.52	42.58	0.38
KPHS_39060	215.2	161.96	0.75
KPHS_18600	36.03	80.44	2.23
KPHS_11370	329.52	189.14	0.57
KPHS_43160	103.28	33.14	0.32
KPHS_40790	56.22	160.82	2.86
KPHS_00020	159	90.61	0.57
KPHS_51900	220.15	257.8	1.17
KPHS_51590	97.06	98.77	1.02
KPHS_03700	42.17	127.85	3.03
KPHS_04690	2.15	61.36	28.53
KPHS_45570	195.49	337.59	1.73
KPHS_52160	258.82	259.63	1
KPHS_38970	0.11	30.73	269.13
KPHS_50960	14.58	64.73	4.44
KPHS_07520	11	70.66	6.42
KPHS_02780	68.85	39.24	0.57
KPHS_05250	136.34	155.1	1.14
KPHS_42640	8.41	54.47	6.48
KPHS_02610	363.6	367.29	1.01
KPHS_05000	87.07	140.32	1.61
KPHS_11940	1.14	29.04	25.43
KPHS_24080	47.2	6.37	0.14
KPHS_06180	140.01	244.05	1.74
KPHS_44550	77.86	97.19	1.25
KPHS_52220	132.42	246.22	1.86
KPHS_09580	154.99	67.42	0.44
KPHS_01310	1.88	53.23	28.25
KPHS_19830	6.57	45.1	6.87
KPHS_06800	146.46	243.19	1.66
KPHS_45530	119.84	125.37	1.05
KPHS_11780	26.95	94.78	3.52
KPHS_16730	21.39	62.81	2.94
KPHS_00850	9.92	57.64	5.81
KPHS_39040	68.85	82.79	1.2
KPHS_07400	131.81	50.54	0.38
KPHS_38220	51.65	138.12	2.67
KPHS_44220	10.26	50.64	4.94
KPHS_39370	285.16	337.9	1.18
KPHS_06240	60.65	103.29	1.7
KPHS_43410	13.17	62.67	4.76
KPHS_05630	122.46	142.97	1.17
KPHS_40850	3.9	42.07	10.78
KPHS_43250	55.23	145.18	2.63
KPHS_36180	281.98	220.08	0.78
KPHS_18450	58.81	76	1.29
KPHS_23550	189.28	89.33	0.47
KPHS_51390	2.17	36.21	16.69
KPHS_10270	152.86	187.55	1.23
KPHS_44400	106.25	112.76	1.06
KPHS_15150	145.57	184.14	1.27
KPHS_17240	56.01	10.54	0.19
KPHS_00100	82.14	170.43	2.07
KPHS_23710	11.44	58.05	5.08
KPHS_51950	48.19	127.26	2.64
KPHS_50280	130.65	168.95	1.29
KPHS_41280	137.1	53.57	0.39
KPHS_50430	59.87	148.55	2.48
KPHS_13540	58.75	151.07	2.57
KPHS_20120	77.61	14.5	0.19
KPHS_20060	67.06	18.5	0.28
KPHS_03050	51.25	130.12	2.54
KPHS_47420	9.25	52.78	5.71
KPHS_09000	147.85	86.68	0.59
KPHS_52100	0.49	31.59	63.85
KPHS_41700	18	75.79	4.21
KPHS_41090	24.95	86.3	3.46
KPHS_07210	324.72	489.69	1.51
KPHS_02150	76.83	176.39	2.3
KPHS_07150	29.12	93.85	3.22
KPHS_45520	2	30.42	15.22
KPHS_16660	5.04	37.76	7.49
KPHS_43010	583.28	568.9	0.98
KPHS_15940	164.94	103.63	0.63
KPHS_05780	45.2	117.48	2.6
KPHS_05950	83.66	173.6	2.08
KPHS_13190	465.91	380.07	0.82
KPHS_00880	217.56	242.5	1.11
KPHS_43360	25.6	76.41	2.99
KPHS_14760	50.22	132.4	2.64
KPHS_39250	39.41	111.28	2.82
KPHS_09730	186.71	71.83	0.38
KPHS_38140	84.78	32.21	0.38
KPHS_13560	257.43	244.92	0.95
KPHS_46430	189.07	296.9	1.57
KPHS_35060	123.26	92.26	0.75
KPHS_38130	218.51	175.91	0.81
KPHS_41570	7.52	44.06	5.86
KPHS_09640	192.17	194.17	1.01
KPHS_10470	161.97	102.22	0.63
KPHS_07740	318.69	482.04	1.51
KPHS_39750	166.92	91.5	0.55
KPHS_18900	86.89	61.29	0.71
KPHS_47540	0.17	22.22	129.74
KPHS_10820	134.76	179.39	1.33
KPHS_18160	0.17	36.14	211
KPHS_44420	148.12	188.69	1.27
KPHS_37380	155.37	105.35	0.68
KPHS_03950	17.81	62.63	3.52
KPHS_45470	201.84	133.6	0.66
KPHS_04760	1.5	29.77	19.8
KPHS_17750	34.29	99.22	2.89
KPHS_42330	354.77	307.41	0.87
KPHS_05050	21.22	88.71	4.18
KPHS_07040	315.09	284.16	0.9
KPHS_10340	132.13	133.6	1.01
KPHS_36750	240.91	125.89	0.52
KPHS_43500	175.88	76.9	0.44
KPHS_50760	214.61	278.44	1.3
KPHS_50780	26.72	77.52	2.9
KPHS_03620	97.72	128.75	1.32
KPHS_52660	292.83	407.84	1.39
KPHS_43520	114.36	104.56	0.91
KPHS_03320	496.06	727.61	1.47
KPHS_43350	1.22	29.77	24.44
KPHS_49050	47.16	115.17	2.44
KPHS_17030	186.26	84.23	0.45
KPHS_53150	78.35	118.34	1.51
KPHS_35970	84.52	102.94	1.22
KPHS_10170	160.96	207.57	1.29
KPHS_37680	247.36	139.67	0.56
KPHS_15000	100.6	80.96	0.8
KPHS_10760	138.16	142.73	1.03
KPHS_42280	26.53	47.82	1.8
KPHS_02470	0.08	38.21	501.9
KPHS_43570	178	191.38	1.08
KPHS_24120	63.56	22.88	0.36
KPHS_44340	125.78	117.2	0.93
KPHS_43820	7.78	46.27	5.94
KPHS_36800	0.63	29.15	46.41
KPHS_45760	0.55	49.99	90.58
KPHS_03450	3.98	33.28	8.37
KPHS_36920	123.51	66.08	0.53
KPHS_41540	107.51	177.18	1.65
KPHS_14170	15.45	68.32	4.42
KPHS_06680	84.19	157.24	1.87
KPHS_04600	153.92	294.22	1.91
KPHS_23520	26.22	43.41	1.66
KPHS_38720	103.17	128.88	1.25
KPHS_48000	38.42	102.25	2.66
KPHS_50600	2.84	30.15	10.63
KPHS_35910	16.73	6.82	0.41
KPHS_42420	81.32	22.77	0.28
KPHS_42860	145.8	194.51	1.33
KPHS_13060	60.56	12.06	0.2
KPHS_20690	37.8	28.22	0.75
KPHS_42460	85.85	28.9	0.34
KPHS_23740	62.95	8.58	0.14
KPHS_44450	350.66	314.16	0.9
KPHS_43780	157.77	83.92	0.53
KPHS_04900	88.36	161.13	1.82
KPHS_03290	125.43	219.8	1.75
KPHS_47630	83.45	107.49	1.29
KPHS_50220	68.09	154.41	2.27
KPHS_06470	58.04	118.65	2.04
KPHS_10200	10.81	47.13	4.36
KPHS_13120	6.72	43.79	6.52
KPHS_04360	302.34	184.8	0.61
KPHS_17640	11.25	63.56	5.65
KPHS_37210	137.29	139.05	1.01
KPHS_16550	227.57	128.71	0.57
KPHS_16380	128.48	61.05	0.48
KPHS_07820	216.91	171.77	0.79
KPHS_52000	12.56	68.01	5.41
KPHS_18590	42.32	62.53	1.48
KPHS_13590	18.38	73.11	3.98
KPHS_06410	95.08	145.83	1.53
KPHS_09930	6.09	40.58	6.66
KPHS_50830	6.66	41.07	6.17
KPHS_14030	1.58	25.6	16.21
KPHS_39420	207.93	141.56	0.68
KPHS_40910	138.43	65.63	0.47
KPHS_20230	103.79	35.38	0.34
KPHS_39960	76.1	40.69	0.53
KPHS_41330	129.16	144.45	1.12
KPHS_51730	26.53	78.89	2.97
KPHS_36580	115.61	63.87	0.55
KPHS_48710	109.39	205.16	1.88
KPHS_22230	332.3	202.37	0.61
KPHS_10670	45.12	110.9	2.46
KPHS_42890	105.39	210.08	1.99
KPHS_16330	152.21	71.35	0.47
KPHS_46990	11.7	59.98	5.12
KPHS_17530	49.54	129.33	2.61
KPHS_21330	41.24	4.58	0.11
KPHS_48400	9.12	49.3	5.41
KPHS_22160	112.81	141.32	1.25
KPHS_41490	148.08	149.35	1.01
KPHS_43620	115.61	197.06	1.7
KPHS_20200	136.05	70.11	0.52
KPHS_41040	190.48	191.89	1.01
KPHS_22290	69.01	14.09	0.2
KPHS_11310	8.89	48.37	5.44
KPHS_46140	0.72	21.7	30.01
KPHS_34820	79.38	139.43	1.76
KPHS_06000	192.06	189.97	0.99
KPHS_03840	180.6	79.93	0.44
KPHS_13970	278.78	226.93	0.81
KPHS_02960	271.32	157.34	0.58
KPHS_14980	48.87	10.03	0.21
KPHS_15470	37.57	97.95	2.61
KPHS_13870	17.41	71.93	4.13
KPHS_07900	106.02	136.43	1.29
KPHS_19320	136.01	43.37	0.32
KPHS_42470	39.09	97.98	2.51
KPHS_23580	107.47	45.99	0.43
KPHS_42850	130.7	174.67	1.34
KPHS_04550	112.02	43.89	0.39
KPHS_47310	121.95	150.38	1.23
KPHS_23130	39.53	30.49	0.77
KPHS_19530	30.68	51.68	1.68
KPHS_47010	105.51	49.61	0.47
KPHS_13900	30.54	81.2	2.66
KPHS_06200	33.17	94.19	2.84
KPHS_50660	47.75	107.08	2.24
KPHS_41010	10.2	49.2	4.82
KPHS_41810	16.02	59.57	3.72
KPHS_15490	67.65	44.55	0.66
KPHS_36250	87.24	38.41	0.44
KPHS_50930	156.99	63.39	0.4
KPHS_19370	33.38	2.1	0.06
KPHS_13470	54.96	54.64	0.99
KPHS_37470	85.13	169.33	1.99
KPHS_51920	120.1	134.53	1.12
KPHS_14210	188.48	273.89	1.45
KPHS_13460	62.06	86.16	1.39
KPHS_23760	105.22	57.74	0.55
KPHS_44050	4.8	39	8.13
KPHS_49430	2.26	28.39	12.54
KPHS_50090	112.13	200.82	1.79
KPHS_48110	63.94	23.25	0.36
KPHS_19460	49.73	8.89	0.18
KPHS_46110	249.91	318.95	1.28
KPHS_01800	10.39	50.2	4.83
KPHS_19180	145.36	108.59	0.75
KPHS_47680	16.37	58.4	3.57
KPHS_04830	367.81	335.76	0.91
KPHS_20050	47.63	13.26	0.28
KPHS_16990	38.92	9.3	0.24
KPHS_05010	184.98	193.82	1.05
KPHS_39490	16.82	49.75	2.96
KPHS_18920	95.17	130.54	1.37
KPHS_06960	0.44	24.25	55.41
KPHS_39720	28.13	66.46	2.36
KPHS_34850	170.44	102.11	0.6
KPHS_50530	8.54	44.34	5.19
KPHS_36690	35.47	45.06	1.27
KPHS_12000	57.61	32.73	0.57
KPHS_44330	33.48	100.18	2.99
KPHS_06670	1.01	23.74	23.53
KPHS_15500	74.51	45.27	0.61
KPHS_51580	153.41	272.3	1.78
KPHS_42900	431.77	374.83	0.87
KPHS_49070	49.42	120.03	2.43
KPHS_21890	34.1	91.06	2.67
KPHS_12250	36.56	43.62	1.19
KPHS_03380	0.46	15.68	34.32
KPHS_11040	100.62	152.52	1.52
KPHS_07250	1.58	22.57	14.29
KPHS_37260	95.65	135.64	1.42
KPHS_06920	94.05	95.05	1.01
KPHS_06760	125.09	200.3	1.6
KPHS_51410	75.86	79.79	1.05
KPHS_38870	174.11	154.65	0.89
KPHS_01460	26.47	75.07	2.84
KPHS_12280	462.81	628.19	1.36
KPHS_04280	95.06	163.37	1.72
KPHS_42140	175.31	106.73	0.61
KPHS_37490	170.21	125.3	0.74
KPHS_22330	62.42	12.23	0.2
KPHS_35460	4.4	36.24	8.24
KPHS_41530	76.98	116.79	1.52
KPHS_03520	7.44	41.38	5.56
KPHS_06980	292.22	341.79	1.17
KPHS_16170	147.17	134.64	0.91
KPHS_34880	110.53	35.76	0.32
KPHS_15330	238.23	239.85	1.01
KPHS_46470	167.43	254.32	1.52
KPHS_21970	0.91	19.26	21.08
KPHS_36480	43.75	58.91	1.35
KPHS_11300	35.38	96.64	2.73
KPHS_21450	7.78	35.38	4.55
KPHS_05880	109.67	159.89	1.46
KPHS_43070	111.25	157.48	1.42
KPHS_45650	273.15	335.28	1.23
KPHS_13760	65.33	140.94	2.16
KPHS_02450	224.49	169.05	0.75
KPHS_42810	34.92	90.23	2.58
KPHS_07230	97.06	107.21	1.1
KPHS_42560	26.49	71.62	2.7
KPHS_08470	212.06	323.6	1.53
KPHS_18150	0.51	39.17	76.23
KPHS_45770	27.82	74.66	2.68
KPHS_35750	100.29	39	0.39
KPHS_19100	72.07	36.28	0.5
KPHS_16340	53.13	15.06	0.28
KPHS_39870	42.63	29.73	0.7
KPHS_10650	78.39	129.12	1.65
KPHS_23640	75.74	34.14	0.45
KPHS_37600	52.2	75	1.44
KPHS_15680	0.27	14.88	55.86
KPHS_03510	167	149.28	0.89
KPHS_13720	93.52	129.85	1.39
KPHS_16440	7.9	41.55	5.26
KPHS_43800	27.42	62.94	2.3
KPHS_14940	35.78	72.93	2.04
KPHS_52900	444.28	437.43	0.98
KPHS_08600	5.08	28.01	5.51
KPHS_17740	17.39	36.24	2.08
KPHS_13860	36.25	55.98	1.54
KPHS_51690	6.03	30.18	5
KPHS_19160	30.3	6.27	0.21
KPHS_19120	31.61	6.99	0.22
KPHS_19520	48.53	25.15	0.52
KPHS_14010	163.4	115.55	0.71
KPHS_23250	45.46	6.82	0.15
KPHS_15930	17.34	50.37	2.91
KPHS_52390	154.25	73.83	0.48
KPHS_45980	165.72	278.37	1.68
KPHS_07410	16.48	47.51	2.88
KPHS_19940	69.44	32.14	0.46
KPHS_04650	103.98	187.62	1.8
KPHS_12200	48.34	27.8	0.58
KPHS_44240	21.54	59.81	2.78
KPHS_35930	116.7	74.28	0.64
KPHS_34710	206.73	340.41	1.65
KPHS_12190	1.08	25.08	23.12
KPHS_10240	21.75	67.63	3.11
KPHS_05900	108.65	197.03	1.81
KPHS_01630	116.6	197.3	1.69
KPHS_16320	156.11	124.2	0.8
KPHS_08940	191.2	294.59	1.54
KPHS_06880	0.59	18.29	31.01
KPHS_07530	84.54	161.3	1.91
KPHS_20220	89.01	30.97	0.35
KPHS_09490	11.93	44.58	3.74
KPHS_19300	37.81	8.06	0.21
KPHS_37310	53.9	14.47	0.27
KPHS_06870	142.94	209.95	1.47
KPHS_16060	167.76	89.13	0.53
KPHS_10890	265.69	193.93	0.73
KPHS_03090	114.79	178.6	1.56
KPHS_08670	175.81	127.57	0.73
KPHS_15660	59.15	44.61	0.75
KPHS_11990	16.54	1	0.06
KPHS_20420	115.59	44.13	0.38
KPHS_38410	224.13	140.63	0.63
KPHS_51460	48.62	32.04	0.66
KPHS_35110	45.22	12.26	0.27
KPHS_06250	189.38	105.8	0.56
KPHS_14400	30.83	74.31	2.41
KPHS_44290	8.64	34.21	3.96
KPHS_46620	16.08	46.27	2.88
KPHS_38850	24.82	74.83	3.02
KPHS_37830	7.8	43.48	5.57
KPHS_36440	23.39	57.12	2.44
KPHS_03420	0.19	17.67	92.87
KPHS_35890	116.75	81.79	0.7
KPHS_46460	91.33	169.64	1.86
KPHS_05310	48.93	101.39	2.07
KPHS_52320	237.39	322.67	1.36
KPHS_16870	95.06	83.54	0.88
KPHS_45430	282.51	356.74	1.26
KPHS_16370	95.76	114.93	1.2
KPHS_42190	191.58	113.59	0.59
KPHS_45790	49.67	54.92	1.11
KPHS_45940	30.34	66.77	2.2
KPHS_48720	250.08	244.33	0.98
KPHS_39680	71.97	109.14	1.52
KPHS_35330	80.18	90.19	1.12
KPHS_46930	4.26	28.59	6.71
KPHS_22990	60.48	17.98	0.3
KPHS_05290	5.2	34.04	6.55
KPHS_47750	138.39	224	1.62
KPHS_10630	159.67	83.96	0.53
KPHS_50560	169.32	217.49	1.28
KPHS_44570	28.81	65.01	2.26
KPHS_39520	57.17	55.64	0.97
KPHS_42490	172.71	122.61	0.71
KPHS_09720	34.85	44.2	1.27
KPHS_17910	1.28	16.47	12.92
KPHS_44100	5.04	33.28	6.6
KPHS_10840	164.33	181.01	1.1
KPHS_16690	48.8	10.34	0.21
KPHS_47670	65.2	121.89	1.87
KPHS_37340	23.67	75.79	3.2
KPHS_40180	88.38	77.03	0.87
KPHS_36280	74.72	144.04	1.93
KPHS_52490	76.24	144.73	1.9
KPHS_05040	53.12	73.66	1.39
KPHS_21650	54.69	45.99	0.84
KPHS_35350	12.24	39.38	3.22
KPHS_15580	108.11	93.05	0.86
KPHS_05960	248.7	344.72	1.39
KPHS_06480	91.06	69.59	0.76
KPHS_41290	2.36	25.39	10.76
KPHS_09060	4.62	27.39	5.92
KPHS_37900	2.06	18.02	8.77
KPHS_19860	18.4	1.76	0.1
KPHS_39500	91.8	41.93	0.46
KPHS_37360	1.43	21.39	14.99
KPHS_35860	20.25	29.15	1.44
KPHS_05140	31.1	73.9	2.38
KPHS_47870	77.51	58.81	0.76
KPHS_44270	281.81	259.7	0.92
KPHS_13890	434.8	465.92	1.07
KPHS_05280	2.36	25.43	10.77
KPHS_23440	19.77	2.65	0.13
KPHS_15320	23.81	46.16	1.94
KPHS_16790	57	40.62	0.71
KPHS_34540	115.02	56.74	0.49
KPHS_17850	33.15	27.84	0.84
KPHS_37430	20.1	58.95	2.93
KPHS_06290	74.52	99.63	1.34
KPHS_37580	142.18	67.66	0.48
KPHS_45730	5.86	34.04	5.81
KPHS_42310	4.13	21.98	5.32
KPHS_14820	78.12	41.79	0.53
KPHS_04790	162.5	132.33	0.81
KPHS_12260	4.89	23.87	4.88
KPHS_47770	50.34	30.21	0.6
KPHS_09150	7.38	33.73	4.57
KPHS_09960	318.52	266.52	0.84
KPHS_46300	1.26	27.39	21.81
KPHS_38910	111.88	86.65	0.77
KPHS_16940	69.42	90.68	1.31
KPHS_16890	48	81.03	1.69
KPHS_00110	22.25	71.14	3.2
KPHS_47660	115.86	120.34	1.04
KPHS_01330	27.46	55.74	2.03
KPHS_13310	143.82	191.14	1.33
KPHS_43130	30.58	72.21	2.36
KPHS_37480	154.49	86.75	0.56
KPHS_05790	68.38	101.84	1.49
KPHS_04620	1.81	16.85	9.32
KPHS_02570	278.8	409.11	1.47
KPHS_16600	56.62	103.18	1.82
KPHS_46650	49.9	20.88	0.42
KPHS_42840	158.72	83.34	0.53
KPHS_45560	163.68	92.43	0.56
KPHS_52650	176.93	148.28	0.84
KPHS_09120	69.71	49.58	0.71
KPHS_45590	26.51	51.3	1.94
KPHS_39010	197.79	180.8	0.91
KPHS_35780	71.78	70.63	0.98
KPHS_37410	25.37	71.25	2.81
KPHS_36850	29.99	17.19	0.57
KPHS_52240	17.87	50.99	2.85
KPHS_14750	88.82	44.27	0.5
KPHS_39890	31.86	39.45	1.24
KPHS_10280	169.74	222.63	1.31
KPHS_20780	40.82	9.13	0.22
KPHS_20680	60.61	28.87	0.48
KPHS_38360	0.78	14.16	18.15
KPHS_38370	0.91	13.68	14.97
KPHS_35470	14.03	1.03	0.07
KPHS_45690	51.19	101.18	1.98
